# Supplementary material for: 4-(Oct­yloxy)phenyl 2-oxo-2H-chromene-3-carboxyl­ate
Source: Acta Crystallogr Sect E Struct Rep Online. 2013 Jan 9;69(Pt 2):o212. doi: 10.1107/S1600536813000214 (PMC3569748; doi:10.1107/S1600536813000214)
Supplement: Supplementary file 1 [file e-69-0o212-sup1.cif]

##############################################################################
#                                                                            #
# This CIF contains the data in a paper accepted for publication in          #
# Acta Crystallographica Section E. It conforms to the requirements of       #
# Notes for Authors for Acta Crystallographica Section E, and has been       #
# peer reviewed under the auspices of the IUCr Commission on Journals.       #
#                                                                            #
# Full details of the Crystallographic Information File format               #
# are given in the paper "The Crystallographic Information File (CIF):       #
# a New Standard Archive File for Crystallography" by S. R. Hall, F. H.      #
# Allen and I. D. Brown [Acta Cryst. (1991), A47, 655-685].                  #
#                                                                            #
# The current version of the core CIF dictionary is obtainable from          #
# ftp://ftp.iucr.org/pub/cif_core.dic.                                       #
#                                                                            #
# Software is freely available for graphical display of the structure(s)     #
# in this CIF. For information consult the CIF software page                 #
# http://www.iucr.org/resources/cif/software.                                #
#                                                                            #
# This file may be used for bona fide research purposes within the           #
# scientific community so long as proper attribution is given to the journal # 
# article from which it was obtained.                                        #
#                                                                            #
##############################################################################
data_I
_audit_creation_method     SHELXL-97
_chemical_name_systematic
;
4-(Octyloxy)phenyl 2-oxo-2<i>H</i>-chromene-3-carboxylate
;
_chemical_name_common     ?
_chemical_formula_moiety     'C24 H26 O5'
_chemical_formula_sum     'C24 H26 O5'
_chemical_formula_iupac     'C24 H26 O5'
_chemical_formula_weight     394.45
_chemical_melting_point     580
_symmetry_cell_setting     monoclinic
_symmetry_space_group_name_H-M     'P 21/n'
_symmetry_space_group_name_Hall     '-P 2yn'
loop_
    _symmetry_equiv_pos_as_xyz
    'x, y, z'
    '-x+1/2, y+1/2, -z+1/2'
    '-x, -y, -z'
    'x-1/2, -y-1/2, z-1/2'
_cell_length_a     14.464(3)
_cell_length_b     6.7548(15)
_cell_length_c     21.381(5)
_cell_angle_alpha     90.00
_cell_angle_beta     91.663(8)
_cell_angle_gamma     90.00
_cell_volume     2088.0(8)
_cell_formula_units_Z     4
_cell_measurement_reflns_used     3615
_cell_measurement_theta_min     3.16
_cell_measurement_theta_max     25.00
_cell_measurement_temperature     293(2)
_exptl_crystal_description     needles
_exptl_crystal_colour     colourless
_exptl_crystal_size_max     0.29
_exptl_crystal_size_mid     0.25
_exptl_crystal_size_min     0.21
_exptl_crystal_density_diffrn     1.255
_exptl_crystal_density_meas     ?
_exptl_crystal_density_method     'not measured'
_exptl_crystal_F_000     840
_exptl_absorpt_coefficient_mu     0.087
_exptl_absorpt_correction_type     multi-scan
_exptl_absorpt_process_details     '(SADABS; Sheldrick, 2007)'
_exptl_absorpt_correction_T_min     0.9752
_exptl_absorpt_correction_T_max     0.9819
_exptl_special_details
;
;
_diffrn_ambient_temperature     293(2)
_diffrn_radiation_type     MoK\a
_diffrn_radiation_wavelength     0.71073
_diffrn_radiation_source     'fine-focus sealed tube'
_diffrn_radiation_monochromator     graphite
_diffrn_measurement_device_type     'Bruker SMART CCD area-detector'
_diffrn_measurement_method     '\w and \f scans'
_diffrn_detector_area_resol_mean     ?
_diffrn_reflns_number     22609
_diffrn_reflns_av_R_equivalents     0.0835
_diffrn_reflns_av_sigmaI/netI     0.0589
_diffrn_reflns_theta_min     3.16
_diffrn_reflns_theta_max     25.00
_diffrn_reflns_theta_full     25.00
_diffrn_measured_fraction_theta_max     0.986
_diffrn_measured_fraction_theta_full     0.986
_diffrn_reflns_limit_h_min     -17
_diffrn_reflns_limit_h_max     16
_diffrn_reflns_limit_k_min     -8
_diffrn_reflns_limit_k_max     5
_diffrn_reflns_limit_l_min     -25
_diffrn_reflns_limit_l_max     25
_diffrn_standards_number     0
_diffrn_standards_interval_count     ?
_diffrn_standards_interval_time     ?
_diffrn_standards_decay_%     ?
_refine_special_details
;
Refinement of <i>F</i>^2^ against ALL reflections. The weighted <i>R</i>-factor
<i>wR</i> and goodness of fit <i>S</i> are based on <i>F</i>^2^, conventional
<i>R</i>-factors <i>R</i> are based on <i>F</i>, with <i>F</i> set to zero for
negative <i>F</i>^2^. The threshold expression of <i>F</i>^2^ >
2\s(<i>F</i>^2^) is used only for calculating <i>R</i>-factors(gt) <i>etc</i>.
and is not relevant to the choice of reflections for refinement.
<i>R</i>-factors based on <i>F</i>^2^ are statistically about twice as large
as those based on <i>F</i>, and <i>R</i>- factors based on ALL data will be
even larger.
;
_reflns_number_total     3615
_reflns_number_gt     1926
_reflns_threshold_expression     I>2\s(I)
_refine_ls_structure_factor_coef     Fsqd
_refine_ls_matrix_type     full
_refine_ls_R_factor_all     0.1271
_refine_ls_R_factor_gt     0.0583
_refine_ls_wR_factor_gt     0.1248
_refine_ls_wR_factor_ref     0.1462
_refine_ls_goodness_of_fit_ref     0.937
_refine_ls_restrained_S_all     0.937
_refine_ls_number_reflns     3615
_refine_ls_number_parameters     264
_refine_ls_number_restraints     0
_refine_ls_hydrogen_treatment     constr
_refine_ls_weighting_scheme     calc
_refine_ls_weighting_details
                 'calc w=1/[\s^2^(Fo^2^)+(0.0770P)^2^] where P=(Fo^2^+2Fc^2^)/3'
_atom_sites_solution_hydrogens     geom
_atom_sites_solution_primary     direct
_atom_sites_solution_secondary     difmap
_refine_ls_shift/su_max     0.000
_refine_ls_shift/su_mean     0.000
_refine_diff_density_max     0.178
_refine_diff_density_min     -0.143
_refine_ls_extinction_method     'SHELXL97 (Sheldrick, 2008)'
_refine_ls_extinction_coef     0.0019(7)
_refine_ls_extinction_expression
                                  'Fc^*^=kFc[1+0.001xFc^2^\l^3^/sin(2\q)]^-1/4^'
loop_
    _atom_type_symbol
    _atom_type_description
    _atom_type_scat_dispersion_real
    _atom_type_scat_dispersion_imag
    _atom_type_scat_source
    'C' 'C' 0.0033 0.0016
                         'International Tables Vol C Tables 4.2.6.8 and 6.1.1.4'
    'H' 'H' 0.0000 0.0000
                         'International Tables Vol C Tables 4.2.6.8 and 6.1.1.4'
    'O' 'O' 0.0106 0.0060
                         'International Tables Vol C Tables 4.2.6.8 and 6.1.1.4'
_computing_data_collection     'SMART (Bruker, 2001)'
_computing_cell_refinement     'SAINT (Bruker, 2001)'
_computing_data_reduction     'SAINT (Bruker, 2001)'
_computing_structure_solution     'SHELXS97 (Sheldrick, 2008)'
_computing_structure_refinement     'SHELXL97 (Sheldrick, 2008)'
_computing_molecular_graphics     'ORTEP-3 (Farrugia, 2012)'
_computing_publication_material     'SHELXL97 (Sheldrick, 2008)'
loop_
    _atom_site_type_symbol
    _atom_site_label
    _atom_site_fract_x
    _atom_site_fract_y
    _atom_site_fract_z
    _atom_site_U_iso_or_equiv
    _atom_site_adp_type
    _atom_site_calc_flag
    _atom_site_refinement_flags
    _atom_site_occupancy
    _atom_site_symmetry_multiplicity
    _atom_site_disorder_assembly
    _atom_site_disorder_group
    O O1 0.11082(14) 0.0294(3) -0.01675(8) 0.0705(6) Uani d . 1 1 . .
    O O2 0.11756(15) -0.1104(3) 0.07552(9) 0.0826(7) Uani d . 1 1 . .
    O O3 0.06844(14) 0.1538(3) 0.17685(9) 0.0744(6) Uani d . 1 1 . .
    O O4 0.14523(12) 0.4373(2) 0.16091(7) 0.0610(5) Uani d . 1 1 . .
    O O5 0.14206(14) 0.7392(3) 0.40100(8) 0.0730(6) Uani d . 1 1 . .
    C C1 0.1075(2) 0.1595(5) -0.11861(13) 0.0755(9) Uani d . 1 1 . .
    H H1 0.1043 0.0314 -0.1345 0.091 Uiso calc R 1 1 . .
    C C2 0.1090(2) 0.3196(5) -0.15818(14) 0.0827(9) Uani d . 1 1 . .
    H H2 0.1062 0.2995 -0.2012 0.099 Uiso calc R 1 1 . .
    C C3 0.1146(2) 0.5101(5) -0.13485(14) 0.0775(9) Uani d . 1 1 . .
    H H3 0.1165 0.6174 -0.1620 0.093 Uiso calc R 1 1 . .
    C C4 0.11723(19) 0.5398(4) -0.07203(13) 0.0682(8) Uani d . 1 1 . .
    H H4 0.1203 0.6682 -0.0564 0.082 Uiso calc R 1 1 . .
    C C5 0.11538(17) 0.3810(4) -0.03071(11) 0.0509(6) Uani d . 1 1 . .
    C C6 0.11088(18) 0.1917(4) -0.05564(12) 0.0557(7) Uani d . 1 1 . .
    C C7 0.11337(19) 0.0428(4) 0.04771(12) 0.0603(7) Uani d . 1 1 . .
    C C8 0.11338(17) 0.2423(3) 0.07410(11) 0.0497(6) Uani d . 1 1 . .
    C C9 0.11632(16) 0.3995(4) 0.03580(11) 0.0524(7) Uani d . 1 1 . .
    H H9 0.1191 0.5255 0.0533 0.063 Uiso calc R 1 1 . .
    C C10 0.10603(18) 0.2654(4) 0.14224(12) 0.0531(7) Uani d . 1 1 . .
    C C11 0.13845(18) 0.5046(4) 0.22323(11) 0.0535(7) Uani d . 1 1 . .
    C C12 0.16625(19) 0.3932(4) 0.27383(12) 0.0639(8) Uani d . 1 1 . .
    H H12 0.1845 0.2623 0.2686 0.077 Uiso calc R 1 1 . .
    C C13 0.16691(19) 0.4769(4) 0.33248(12) 0.0650(8) Uani d . 1 1 . .
    H H13 0.1863 0.4028 0.3671 0.078 Uiso calc R 1 1 . .
    C C14 0.13875(19) 0.6712(4) 0.34023(11) 0.0567(7) Uani d . 1 1 . .
    C C15 0.11116(19) 0.7799(4) 0.28884(11) 0.0619(7) Uani d . 1 1 . .
    H H15 0.0923 0.9104 0.2938 0.074 Uiso calc R 1 1 . .
    C C16 0.11120(19) 0.6972(4) 0.22990(11) 0.0591(7) Uani d . 1 1 . .
    H H16 0.0929 0.7715 0.1951 0.071 Uiso calc R 1 1 . .
    C C17 0.1323(2) 0.9462(4) 0.41084(12) 0.0645(7) Uani d . 1 1 . .
    H H17A 0.0739 0.9916 0.3926 0.077 Uiso calc R 1 1 . .
    H H17B 0.1819 1.0168 0.3909 0.077 Uiso calc R 1 1 . .
    C C18 0.1356(2) 0.9869(4) 0.47999(11) 0.0675(8) Uani d . 1 1 . .
    H H18A 0.1914 0.9287 0.4984 0.081 Uiso calc R 1 1 . .
    H H18B 0.0831 0.9239 0.4989 0.081 Uiso calc R 1 1 . .
    C C19 0.1343(2) 1.2047(4) 0.49476(12) 0.0707(8) Uani d . 1 1 . .
    H H19A 0.0812 1.2634 0.4731 0.085 Uiso calc R 1 1 . .
    H H19B 0.1893 1.2646 0.4780 0.085 Uiso calc R 1 1 . .
    C C20 0.1304(2) 1.2574(4) 0.56327(12) 0.0723(8) Uani d . 1 1 . .
    H H20A 0.0761 1.1960 0.5806 0.087 Uiso calc R 1 1 . .
    H H20B 0.1843 1.2027 0.5850 0.087 Uiso calc R 1 1 . .
    C C21 0.1269(2) 1.4752(5) 0.57543(13) 0.0831(9) Uani d . 1 1 . .
    H H21A 0.0717 1.5278 0.5546 0.100 Uiso calc R 1 1 . .
    H H21B 0.1797 1.5360 0.5562 0.100 Uiso calc R 1 1 . .
    C C22 0.1265(2) 1.5383(5) 0.64278(13) 0.0839(9) Uani d . 1 1 . .
    H H22A 0.1818 1.4883 0.6641 0.101 Uiso calc R 1 1 . .
    H H22B 0.0734 1.4801 0.6625 0.101 Uiso calc R 1 1 . .
    C C23 0.1229(3) 1.7629(5) 0.65022(15) 0.1031(12) Uani d . 1 1 . .
    H H23A 0.1746 1.8199 0.6287 0.124 Uiso calc R 1 1 . .
    H H23B 0.0666 1.8108 0.6295 0.124 Uiso calc R 1 1 . .
    C C24 0.1255(3) 1.8364(6) 0.71544(16) 0.1332(16) Uani d . 1 1 . .
    H H24A 0.0720 1.7894 0.7365 0.200 Uiso calc R 1 1 . .
    H H24B 0.1256 1.9785 0.7153 0.200 Uiso calc R 1 1 . .
    H H24C 0.1804 1.7889 0.7368 0.200 Uiso calc R 1 1 . .
loop_
    _atom_site_aniso_label
    _atom_site_aniso_U_11
    _atom_site_aniso_U_22
    _atom_site_aniso_U_33
    _atom_site_aniso_U_12
    _atom_site_aniso_U_13
    _atom_site_aniso_U_23
    O1 0.1120(16) 0.0356(11) 0.0641(12) -0.0062(10) 0.0039(10) -0.0070(9)
    O2 0.1353(19) 0.0309(12) 0.0816(14) -0.0007(11) 0.0057(12) 0.0064(10)
    O3 0.1055(16) 0.0459(12) 0.0723(12) -0.0202(11) 0.0096(11) 0.0020(10)
    O4 0.0867(14) 0.0398(11) 0.0564(11) -0.0166(9) 0.0003(9) -0.0004(9)
    O5 0.1129(17) 0.0487(13) 0.0570(12) 0.0036(10) -0.0023(10) -0.0017(9)
    C1 0.103(2) 0.059(2) 0.0653(19) -0.0103(16) 0.0005(16) -0.0075(16)
    C2 0.098(3) 0.090(3) 0.0596(18) -0.0053(19) -0.0046(16) 0.0027(19)
    C3 0.097(3) 0.066(2) 0.069(2) 0.0052(17) 0.0010(16) 0.0184(17)
    C4 0.082(2) 0.0507(18) 0.0718(19) 0.0039(15) 0.0006(15) 0.0067(16)
    C5 0.0562(17) 0.0401(16) 0.0562(15) 0.0004(12) -0.0026(12) 0.0034(13)
    C6 0.0659(19) 0.0445(17) 0.0566(16) -0.0040(13) -0.0021(13) -0.0030(14)
    C7 0.075(2) 0.0386(17) 0.0672(18) -0.0039(13) 0.0036(14) -0.0036(15)
    C8 0.0573(17) 0.0307(14) 0.0608(16) -0.0013(11) -0.0018(12) 0.0018(13)
    C9 0.0623(18) 0.0326(15) 0.0622(16) 0.0006(12) -0.0020(12) -0.0042(12)
    C10 0.0590(17) 0.0361(16) 0.0639(17) -0.0016(13) -0.0025(13) 0.0025(14)
    C11 0.0697(19) 0.0365(15) 0.0542(15) -0.0078(12) 0.0018(12) 0.0008(13)
    C12 0.087(2) 0.0373(15) 0.0670(18) 0.0048(14) -0.0062(15) 0.0005(14)
    C13 0.092(2) 0.0435(17) 0.0588(17) 0.0071(14) -0.0091(14) 0.0103(14)
    C14 0.0749(19) 0.0434(17) 0.0515(16) -0.0048(13) -0.0026(13) 0.0046(13)
    C15 0.088(2) 0.0377(15) 0.0599(17) 0.0002(14) -0.0029(14) 0.0023(13)
    C16 0.081(2) 0.0369(16) 0.0588(17) -0.0038(13) -0.0064(14) 0.0094(13)
    C17 0.077(2) 0.0548(19) 0.0615(17) 0.0054(14) 0.0026(13) -0.0055(14)
    C18 0.069(2) 0.070(2) 0.0638(17) 0.0044(15) 0.0027(13) -0.0025(15)
    C19 0.090(2) 0.0596(19) 0.0627(17) -0.0049(16) 0.0010(15) -0.0041(15)
    C20 0.086(2) 0.060(2) 0.0706(19) -0.0015(15) 0.0053(15) -0.0064(15)
    C21 0.106(3) 0.067(2) 0.076(2) 0.0033(18) -0.0015(17) -0.0039(17)
    C22 0.102(3) 0.074(2) 0.077(2) 0.0031(18) 0.0093(17) -0.0084(18)
    C23 0.152(3) 0.077(3) 0.080(2) 0.015(2) 0.004(2) -0.0115(19)
    C24 0.204(5) 0.110(3) 0.088(3) 0.014(3) 0.028(3) -0.014(2)
_geom_special_details
;
All s.u.'s (except the s.u. in the dihedral angle between two l.s. planes) are
estimated using the full covariance matrix. The cell s.u.'s are taken into
account individually in the estimation of s.u.'s in distances, angles and
torsion angles; correlations between s.u.'s in cell parameters are only used
when they are defined by crystal symmetry. An approximate (isotropic)
treatment of cell s.u.'s is used for estimating s.u.'s involving l.s. planes.
;
loop_
    _geom_bond_atom_site_label_1
    _geom_bond_atom_site_label_2
    _geom_bond_site_symmetry_2
    _geom_bond_distance
    _geom_bond_publ_flag
    O1 C6 . 1.376(3) ?
    O1 C7 . 1.381(3) ?
    O2 C7 . 1.194(3) ?
    O3 C10 . 1.198(3) ?
    O4 C10 . 1.347(3) ?
    O4 C11 . 1.414(3) ?
    O5 C14 . 1.378(3) ?
    O5 C17 . 1.422(3) ?
    C1 C6 . 1.363(3) ?
    C1 C2 . 1.374(4) ?
    C1 H1 . 0.9300 ?
    C2 C3 . 1.381(4) ?
    C2 H2 . 0.9300 ?
    C3 C4 . 1.357(3) ?
    C3 H3 . 0.9300 ?
    C4 C5 . 1.390(3) ?
    C4 H4 . 0.9300 ?
    C5 C6 . 1.386(3) ?
    C5 C9 . 1.427(3) ?
    C7 C8 . 1.461(3) ?
    C8 C9 . 1.342(3) ?
    C8 C10 . 1.472(3) ?
    C9 H9 . 0.9300 ?
    C11 C16 . 1.368(4) ?
    C11 C12 . 1.369(3) ?
    C12 C13 . 1.375(3) ?
    C12 H12 . 0.9300 ?
    C13 C14 . 1.386(4) ?
    C13 H13 . 0.9300 ?
    C14 C15 . 1.371(3) ?
    C15 C16 . 1.379(3) ?
    C15 H15 . 0.9300 ?
    C16 H16 . 0.9300 ?
    C17 C18 . 1.503(3) ?
    C17 H17A . 0.9700 ?
    C17 H17B . 0.9700 ?
    C18 C19 . 1.505(4) ?
    C18 H18A . 0.9700 ?
    C18 H18B . 0.9700 ?
    C19 C20 . 1.510(3) ?
    C19 H19A . 0.9700 ?
    C19 H19B . 0.9700 ?
    C20 C21 . 1.496(4) ?
    C20 H20A . 0.9700 ?
    C20 H20B . 0.9700 ?
    C21 C22 . 1.502(4) ?
    C21 H21A . 0.9700 ?
    C21 H21B . 0.9700 ?
    C22 C23 . 1.527(4) ?
    C22 H22A . 0.9700 ?
    C22 H22B . 0.9700 ?
    C23 C24 . 1.479(4) ?
    C23 H23A . 0.9700 ?
    C23 H23B . 0.9700 ?
    C24 H24A . 0.9600 ?
    C24 H24B . 0.9600 ?
    C24 H24C . 0.9600 ?
loop_
    _geom_angle_atom_site_label_1
    _geom_angle_atom_site_label_2
    _geom_angle_atom_site_label_3
    _geom_angle_site_symmetry_1
    _geom_angle_site_symmetry_3
    _geom_angle
    _geom_angle_publ_flag
    C6 O1 C7 . . 123.4(2) ?
    C10 O4 C11 . . 121.06(19) ?
    C14 O5 C17 . . 117.82(19) ?
    C6 C1 C2 . . 118.8(3) ?
    C6 C1 H1 . . 120.6 ?
    C2 C1 H1 . . 120.6 ?
    C1 C2 C3 . . 120.8(3) ?
    C1 C2 H2 . . 119.6 ?
    C3 C2 H2 . . 119.6 ?
    C4 C3 C2 . . 119.6(3) ?
    C4 C3 H3 . . 120.2 ?
    C2 C3 H3 . . 120.2 ?
    C3 C4 C5 . . 120.9(3) ?
    C3 C4 H4 . . 119.5 ?
    C5 C4 H4 . . 119.5 ?
    C6 C5 C4 . . 117.9(2) ?
    C6 C5 C9 . . 117.6(2) ?
    C4 C5 C9 . . 124.5(2) ?
    C1 C6 O1 . . 118.0(2) ?
    C1 C6 C5 . . 121.8(2) ?
    O1 C6 C5 . . 120.2(2) ?
    O2 C7 O1 . . 116.1(2) ?
    O2 C7 C8 . . 127.4(2) ?
    O1 C7 C8 . . 116.5(2) ?
    C9 C8 C7 . . 119.6(2) ?
    C9 C8 C10 . . 121.6(2) ?
    C7 C8 C10 . . 118.7(2) ?
    C8 C9 C5 . . 122.6(2) ?
    C8 C9 H9 . . 118.7 ?
    C5 C9 H9 . . 118.7 ?
    O3 C10 O4 . . 123.6(2) ?
    O3 C10 C8 . . 126.3(2) ?
    O4 C10 C8 . . 110.0(2) ?
    C16 C11 C12 . . 121.3(2) ?
    C16 C11 O4 . . 115.6(2) ?
    C12 C11 O4 . . 122.8(2) ?
    C11 C12 C13 . . 119.3(2) ?
    C11 C12 H12 . . 120.4 ?
    C13 C12 H12 . . 120.4 ?
    C12 C13 C14 . . 120.3(2) ?
    C12 C13 H13 . . 119.9 ?
    C14 C13 H13 . . 119.9 ?
    C15 C14 O5 . . 125.3(2) ?
    C15 C14 C13 . . 119.4(2) ?
    O5 C14 C13 . . 115.2(2) ?
    C14 C15 C16 . . 120.5(3) ?
    C14 C15 H15 . . 119.7 ?
    C16 C15 H15 . . 119.7 ?
    C11 C16 C15 . . 119.2(2) ?
    C11 C16 H16 . . 120.4 ?
    C15 C16 H16 . . 120.4 ?
    O5 C17 C18 . . 109.0(2) ?
    O5 C17 H17A . . 109.9 ?
    C18 C17 H17A . . 109.9 ?
    O5 C17 H17B . . 109.9 ?
    C18 C17 H17B . . 109.9 ?
    H17A C17 H17B . . 108.3 ?
    C17 C18 C19 . . 112.6(2) ?
    C17 C18 H18A . . 109.1 ?
    C19 C18 H18A . . 109.1 ?
    C17 C18 H18B . . 109.1 ?
    C19 C18 H18B . . 109.1 ?
    H18A C18 H18B . . 107.8 ?
    C18 C19 C20 . . 115.8(2) ?
    C18 C19 H19A . . 108.3 ?
    C20 C19 H19A . . 108.3 ?
    C18 C19 H19B . . 108.3 ?
    C20 C19 H19B . . 108.3 ?
    H19A C19 H19B . . 107.4 ?
    C21 C20 C19 . . 113.8(2) ?
    C21 C20 H20A . . 108.8 ?
    C19 C20 H20A . . 108.8 ?
    C21 C20 H20B . . 108.8 ?
    C19 C20 H20B . . 108.8 ?
    H20A C20 H20B . . 107.7 ?
    C20 C21 C22 . . 116.5(3) ?
    C20 C21 H21A . . 108.2 ?
    C22 C21 H21A . . 108.2 ?
    C20 C21 H21B . . 108.2 ?
    C22 C21 H21B . . 108.2 ?
    H21A C21 H21B . . 107.3 ?
    C21 C22 C23 . . 112.5(3) ?
    C21 C22 H22A . . 109.1 ?
    C23 C22 H22A . . 109.1 ?
    C21 C22 H22B . . 109.1 ?
    C23 C22 H22B . . 109.1 ?
    H22A C22 H22B . . 107.8 ?
    C24 C23 C22 . . 115.6(3) ?
    C24 C23 H23A . . 108.4 ?
    C22 C23 H23A . . 108.4 ?
    C24 C23 H23B . . 108.4 ?
    C22 C23 H23B . . 108.4 ?
    H23A C23 H23B . . 107.4 ?
    C23 C24 H24A . . 109.5 ?
    C23 C24 H24B . . 109.5 ?
    H24A C24 H24B . . 109.5 ?
    C23 C24 H24C . . 109.5 ?
    H24A C24 H24C . . 109.5 ?
    H24B C24 H24C . . 109.5 ?
loop_
    _geom_torsion_atom_site_label_1
    _geom_torsion_atom_site_label_2
    _geom_torsion_atom_site_label_3
    _geom_torsion_atom_site_label_4
    _geom_torsion_site_symmetry_1
    _geom_torsion_site_symmetry_2
    _geom_torsion_site_symmetry_3
    _geom_torsion_site_symmetry_4
    _geom_torsion
    _geom_torsion_publ_flag
    C6 C1 C2 C3 . . . . 0.6(5) ?
    C1 C2 C3 C4 . . . . -1.0(5) ?
    C2 C3 C4 C5 . . . . 0.7(4) ?
    C3 C4 C5 C6 . . . . 0.1(4) ?
    C3 C4 C5 C9 . . . . -178.9(2) ?
    C2 C1 C6 O1 . . . . -179.0(3) ?
    C2 C1 C6 C5 . . . . 0.2(4) ?
    C7 O1 C6 C1 . . . . -179.5(2) ?
    C7 O1 C6 C5 . . . . 1.2(4) ?
    C4 C5 C6 C1 . . . . -0.6(4) ?
    C9 C5 C6 C1 . . . . 178.5(2) ?
    C4 C5 C6 O1 . . . . 178.7(2) ?
    C9 C5 C6 O1 . . . . -2.3(4) ?
    C6 O1 C7 O2 . . . . -176.5(2) ?
    C6 O1 C7 C8 . . . . 1.8(4) ?
    O2 C7 C8 C9 . . . . 174.3(3) ?
    O1 C7 C8 C9 . . . . -3.8(4) ?
    O2 C7 C8 C10 . . . . -8.4(4) ?
    O1 C7 C8 C10 . . . . 173.6(2) ?
    C7 C8 C9 C5 . . . . 2.8(4) ?
    C10 C8 C9 C5 . . . . -174.5(2) ?
    C6 C5 C9 C8 . . . . 0.3(4) ?
    C4 C5 C9 C8 . . . . 179.2(3) ?
    C11 O4 C10 O3 . . . . -4.6(4) ?
    C11 O4 C10 C8 . . . . 173.1(2) ?
    C9 C8 C10 O3 . . . . 148.8(3) ?
    C7 C8 C10 O3 . . . . -28.5(4) ?
    C9 C8 C10 O4 . . . . -28.8(3) ?
    C7 C8 C10 O4 . . . . 153.9(2) ?
    C10 O4 C11 C16 . . . . -131.1(3) ?
    C10 O4 C11 C12 . . . . 55.5(3) ?
    C16 C11 C12 C13 . . . . -0.1(4) ?
    O4 C11 C12 C13 . . . . 172.9(2) ?
    C11 C12 C13 C14 . . . . 0.7(4) ?
    C17 O5 C14 C15 . . . . -11.9(4) ?
    C17 O5 C14 C13 . . . . 167.5(2) ?
    C12 C13 C14 C15 . . . . -0.7(4) ?
    C12 C13 C14 O5 . . . . 179.8(2) ?
    O5 C14 C15 C16 . . . . 179.5(2) ?
    C13 C14 C15 C16 . . . . 0.1(4) ?
    C12 C11 C16 C15 . . . . -0.5(4) ?
    O4 C11 C16 C15 . . . . -174.0(2) ?
    C14 C15 C16 C11 . . . . 0.5(4) ?
    C14 O5 C17 C18 . . . . 178.6(2) ?
    O5 C17 C18 C19 . . . . 174.9(2) ?
    C17 C18 C19 C20 . . . . 175.7(2) ?
    C18 C19 C20 C21 . . . . -178.6(3) ?
    C19 C20 C21 C22 . . . . -177.7(3) ?
    C20 C21 C22 C23 . . . . 180.0(3) ?
    C21 C22 C23 C24 . . . . -178.1(3) ?
loop_
    _geom_hbond_atom_site_label_D
    _geom_hbond_atom_site_label_H
    _geom_hbond_atom_site_label_A
    _geom_hbond_site_symmetry_A
    _geom_hbond_distance_DH
    _geom_hbond_distance_HA
    _geom_hbond_distance_DA
    _geom_hbond_angle_DHA
    _geom_hbond_publ_flag
    C4 H4 O1 1_565 0.93 2.5900 3.513(4) 174.00 yes
    C9 H9 O2 1_565 0.93 2.5100 3.420(3) 167.00 yes
    C16 H16 O2 3_565 0.93 2.71 3.551(3) 150.67 yes
    C16 H16 O3 3_565 0.93 2.63 3.338(3) 132.93 yes
_iucr_refine_instructions_details
;
TITL RED in P2(1)/n
CELL  0.71073  14.4636   6.7548  21.3807   90.000   91.663   90.000
ZERR     4.00   0.0034   0.0015   0.0050    0.000    0.008    0.000
LATT   1
SYMM  1/2 - X, 1/2 + Y, 1/2 - Z
SFAC  C    H    O
UNIT  96   104  20
MERG   2
OMIT     0.00  50.00
OMIT     1   0   1
OMIT     2   0   0
OMIT     0   0   2
OMIT     2   5  17
OMIT     3   0  13
OMIT     4   3  18
OMIT     0   1   3
OMIT     3   0   1
OMIT    -2   5  11
OMIT     7   2   6
OMIT    -5   2   6
OMIT    12   2   4
OMIT    -7   1  17
OMIT    -1   2  10
OMIT     3   5   7
OMIT     9   1   0
OMIT     1   0   7
OMIT   -10   2   1
OMIT     9   0   1
OMIT     8   3   6
OMIT     0   3  10
OMIT    -4   3  14
OMIT    11   3   4
OMIT    -1   3  10
OMIT   -11   3  14
OMIT    -1   5   9
OMIT    -1   0   3
OMIT     1   1  21
OMIT     4   3  14
OMIT     2   1   1
OMIT    -5   1   3
OMIT     5   1  17
OMIT     6   0   0
OMIT    -8   2   9
OMIT     9   2   6
OMIT     2   0   8
OMIT     9   6   2
OMIT    -1   1  11
OMIT     0   2   1
OMIT     6   5   2
OMIT     0   1  19
OMIT    15   3   0
OMIT    -1   6   1
OMIT     9   3   0
OMIT    -3   1  17
OMIT    -8   1  19
OMIT     2   3   5
OMIT    -8   0  12
OMIT     7   1  13
OMIT     1   6  14
FMAP   2
PLAN    5
SIZE     0.21   0.25   0.29
ACTA
BOND   $H
CONF
L.S.  10
WGHT    0.077000
EXTI    0.001927
FVAR       0.07204
O1    3    0.110816    0.029437   -0.016748    11.00000    0.11196    0.03565 =
         0.06407   -0.00704    0.00391   -0.00625
O2    3    0.117563   -0.110363    0.075515    11.00000    0.13533    0.03094 =
         0.08164    0.00644    0.00571   -0.00070
O3    3    0.068444    0.153820    0.176845    11.00000    0.10553    0.04586 =
         0.07227    0.00197    0.00961   -0.02017
O4    3    0.145229    0.437343    0.160907    11.00000    0.08675    0.03984 =
         0.05642   -0.00040    0.00031   -0.01662
O5    3    0.142063    0.739235    0.401001    11.00000    0.11290    0.04866 =
         0.05704   -0.00170   -0.00234    0.00356
C1    1    0.107509    0.159501   -0.118606    11.00000    0.10255    0.05863 =
         0.06528   -0.00747    0.00053   -0.01033
AFIX  43
H1    2    0.104279    0.031428   -0.134483    11.00000   -1.20000
AFIX   0
C2    1    0.108972    0.319614   -0.158178    11.00000    0.09779    0.09042 =
         0.05962    0.00273   -0.00461   -0.00528
AFIX  43
H2    2    0.106168    0.299521   -0.201223    11.00000   -1.20000
AFIX   0
C3    1    0.114553    0.510087   -0.134853    11.00000    0.09654    0.06630 =
         0.06943    0.01836    0.00096    0.00517
AFIX  43
H3    2    0.116470    0.617383   -0.162042    11.00000   -1.20000
AFIX   0
C4    1    0.117225    0.539810   -0.072034    11.00000    0.08199    0.05073 =
         0.07180    0.00669    0.00060    0.00391
AFIX  43
H4    2    0.120334    0.668213   -0.056417    11.00000   -1.20000
AFIX   0
C5    1    0.115382    0.381040   -0.030707    11.00000    0.05623    0.04010 =
         0.05622    0.00338   -0.00256    0.00042
C6    1    0.110877    0.191743   -0.055643    11.00000    0.06589    0.04451 =
         0.05657   -0.00302   -0.00211   -0.00399
C7    1    0.113374    0.042835    0.047709    11.00000    0.07505    0.03855 =
         0.06724   -0.00357    0.00362   -0.00390
C8    1    0.113380    0.242332    0.074095    11.00000    0.05731    0.03073 =
         0.06083    0.00184   -0.00180   -0.00133
C9    1    0.116315    0.399543    0.035795    11.00000    0.06226    0.03264 =
         0.06217   -0.00418   -0.00202    0.00063
AFIX  43
H9    2    0.119066    0.525523    0.053297    11.00000   -1.20000
AFIX   0
C10   1    0.106033    0.265445    0.142243    11.00000    0.05896    0.03614 =
         0.06390    0.00251   -0.00251   -0.00157
C11   1    0.138455    0.504597    0.223232    11.00000    0.06967    0.03650 =
         0.05422    0.00081    0.00183   -0.00779
C12   1    0.166247    0.393183    0.273826    11.00000    0.08705    0.03725 =
         0.06701    0.00049   -0.00621    0.00476
AFIX  43
H12   2    0.184481    0.262335    0.268608    11.00000   -1.20000
AFIX   0
C13   1    0.166909    0.476904    0.332481    11.00000    0.09200    0.04347 =
         0.05884    0.01034   -0.00911    0.00712
AFIX  43
H13   2    0.186340    0.402789    0.367084    11.00000   -1.20000
AFIX   0
C14   1    0.138747    0.671201    0.340225    11.00000    0.07494    0.04341 =
         0.05153    0.00460   -0.00262   -0.00484
C15   1    0.111158    0.779876    0.288843    11.00000    0.08768    0.03773 =
         0.05988    0.00228   -0.00286    0.00021
AFIX  43
H15   2    0.092264    0.910401    0.293793    11.00000   -1.20000
AFIX   0
C16   1    0.111203    0.697185    0.229896    11.00000    0.08114    0.03695 =
         0.05877    0.00938   -0.00640   -0.00376
AFIX  43
H16   2    0.092919    0.771471    0.195065    11.00000   -1.20000
AFIX   0
C17   1    0.132314    0.946234    0.410837    11.00000    0.07712    0.05478 =
         0.06154   -0.00551    0.00264    0.00537
AFIX  23
H17A  2    0.073892    0.991605    0.392597    11.00000   -1.20000
H17B  2    0.181872    1.016771    0.390865    11.00000   -1.20000
AFIX   0
C18   1    0.135636    0.986910    0.479992    11.00000    0.06898    0.06978 =
         0.06376   -0.00253    0.00273    0.00445
AFIX  23
H18A  2    0.191403    0.928734    0.498362    11.00000   -1.20000
H18B  2    0.083061    0.923871    0.498903    11.00000   -1.20000
AFIX   0
C19   1    0.134299    1.204658    0.494755    11.00000    0.08979    0.05958 =
         0.06274   -0.00412    0.00101   -0.00489
AFIX  23
H19A  2    0.081187    1.263388    0.473117    11.00000   -1.20000
H19B  2    0.189269    1.264558    0.477988    11.00000   -1.20000
AFIX   0
C20   1    0.130359    1.257360    0.563274    11.00000    0.08639    0.06020 =
         0.07060   -0.00640    0.00527   -0.00147
AFIX  23
H20A  2    0.076100    1.196006    0.580551    11.00000   -1.20000
H20B  2    0.184338    1.202668    0.585007    11.00000   -1.20000
AFIX   0
C21   1    0.126856    1.475229    0.575427    11.00000    0.10574    0.06691 =
         0.07645   -0.00391   -0.00150    0.00328
AFIX  23
H21A  2    0.071688    1.527761    0.554565    11.00000   -1.20000
H21B  2    0.179712    1.536011    0.556164    11.00000   -1.20000
AFIX   0
C22   1    0.126517    1.538273    0.642780    11.00000    0.10158    0.07369 =
         0.07687   -0.00838    0.00929    0.00310
AFIX  23
H22A  2    0.181819    1.488325    0.664135    11.00000   -1.20000
H22B  2    0.073442    1.480082    0.662528    11.00000   -1.20000
AFIX   0
C23   1    0.122867    1.762875    0.650225    11.00000    0.15200    0.07696 =
         0.08032   -0.01148    0.00405    0.01514
AFIX  23
H23A  2    0.174641    1.819860    0.628692    11.00000   -1.20000
H23B  2    0.066635    1.810821    0.629550    11.00000   -1.20000
AFIX   0
C24   1    0.125454    1.836367    0.715437    11.00000    0.20380    0.10979 =
         0.08755   -0.01428    0.02830    0.01402
AFIX 137
H24A  2    0.072028    1.789394    0.736539    11.00000   -1.50000
H24B  2    0.125589    1.978487    0.715332    11.00000   -1.50000
H24C  2    0.180424    1.788907    0.736754    11.00000   -1.50000
HKLF 4
REM  RED in P2(1)/n
REM R1 =  0.0583 for   1926 Fo > 4sig(Fo)  and  0.1271 for all   3615 data
REM    264 parameters refined using      0 restraints
END
WGHT      0.0767      0.0000
REM Highest difference peak  0.178,  deepest hole -0.143,  1-sigma level  0.038
Q1    1   0.1199  0.3096 -0.2241  11.00000  0.05    0.18
Q2    1   0.1494  0.1440  0.1800  11.00000  0.05    0.16
Q3    1   0.0658  1.6896  0.6828  11.00000  0.05    0.16
Q4    1   0.1116  1.5690  0.5340  11.00000  0.05    0.16
Q5    1   0.1221  1.4126  0.6810  11.00000  0.05    0.15
;
data_global
_journal_data_validation_number     ?
_journal_date_recd_electronic     2012-12-24
_journal_date_accepted     2013-01-03
_journal_name_full     'Acta Crystallographica, Section E'
_journal_year     2013
_journal_volume     69
_journal_issue      2
_journal_page_first     o212
_journal_page_last     o212
_journal_paper_category     QO
_journal_paper_doi     10.1107/S1600536813000214
_journal_coeditor_code     SJ5291
_publ_contact_author_name     'H.C. Devarajegowda'
_publ_contact_author_address
;
Department of Physics
Yuvaraja's College (Constituent College)
University of Mysore Mysore
Karnataka
India
;
_publ_contact_author_email     devarajegowda@yahoo.com
_publ_contact_author_fax     '+91 0821 2419292'
_publ_contact_author_phone     '+91 0821 2518101'
_publ_section_title
;
4-(Octyloxy)phenyl 2-oxo-2<i>H</i>-chromene-3-carboxylate
;
loop_
    _publ_author_name
    _publ_author_address
    'B. S. Palakshamurthy'
;
Department of Physics
Yuvaraja's College (Constituent College)
University of Mysore, Mysore 570 005
Karnataka, India
;
    'S. Sreenivasa'
;
Department of Studies and Research in Chemistry
Tumkur University
Tumkur 572 103
Karnataka, India
;
    'H. T. Srinivasa'
;
Raman Research Institute
C. V. Raman Avenue
Sadashivanagar
Bangalore 560 080
Karnataka, India
;
    'K. R. Roopashree'
;
Department of Physics
Yuvaraja's College (Constituent College)
University of Mysore, Mysore 570 005
Karnataka, India
;
    'H. C. Devarajegowda'
;
Department of Physics
Yuvaraja's College (Constituent College)
University of Mysore, Mysore 570 005
Karnataka, India
;
