# Supplementary material for: 4-(Oct­yloxy)phenyl 2-oxo-2H-chromene-3-carboxyl­ate
Source: Acta Crystallogr Sect E Struct Rep Online. 2013 Jan 9;69(Pt 2):o212. doi: 10.1107/S1600536813000214 (PMC3569748; doi:10.1107/S1600536813000214)
Supplement: Supplementary file 2 [file e-69-0o212-Isup2.hkl]

#
# h,k,l, Fc-squared, Fo-squared, sigma(Fo-squared) and status flag
#
data_I
_shelx_title ' RED in P2(1)/n'
_shelx_refln_list_code          4
_shelx_F_calc_maximum      462.56
_exptl_crystal_F_000       840.00
_reflns_d_resolution_high  0.8409
 
loop_
 _symmetry_equiv_pos_as_xyz
 'x, y, z'
 '-x+1/2, y+1/2, -z+1/2'
 '-x, -y, -z'
 'x-1/2, -y-1/2, z-1/2'
 
_cell_length_a    14.4636
_cell_length_b     6.7548
_cell_length_c    21.3807
_cell_angle_alpha  90.000
_cell_angle_beta   91.663
_cell_angle_gamma  90.000
 
_shelx_F_squared_multiplier     1.000
 
loop_
 _refln_index_h
 _refln_index_k
 _refln_index_l
 _refln_F_squared_calc
 _refln_F_squared_meas
 _refln_F_squared_sigma
 _refln_observed_status
   4   0   0   213962.88   235066.05   4317.62 o
   8   0   0    14248.18    14114.15    326.96 o
  10   0   0      219.20      198.20     14.34 o
  12   0   0      980.59     1014.65     37.77 o
  14   0   0       82.57       78.56     17.63 o
  16   0   0       59.26       38.54     25.78 o
   1   1   0      582.89      655.41     13.41 o
   2   1   0     2357.68     2295.48     34.37 o
   3   1   0     4365.31     4143.71     52.73 o
   4   1   0      677.25      633.67     10.20 o
   5   1   0      188.42      175.17      4.62 o
   6   1   0       11.33       20.10      2.41 o
   7   1   0     1197.10     1062.90     21.12 o
   8   1   0      316.03      301.37      9.52 o
  10   1   0        0.58       10.48      7.74 o
  11   1   0       29.58       46.47      8.21 o
  12   1   0       93.31       93.45     10.06 o
  13   1   0        0.61       16.06     10.30 o
  14   1   0        2.64       12.95     12.30 o
  15   1   0        0.81       10.04     19.61 o
  16   1   0       32.11       23.11     15.49 o
  17   1   0        1.73        7.50     17.60 o
   0   2   0       54.22       45.63      9.16 o
   1   2   0     1241.01     1391.92     29.97 o
   2   2   0      468.75      510.30     11.60 o
   3   2   0        4.22        5.85      3.02 o
   4   2   0       72.75       74.73      4.65 o
   5   2   0     1225.61     1193.17     17.42 o
   6   2   0      637.68      585.35     12.23 o
   7   2   0       10.17        4.90      5.11 o
   8   2   0       13.49       16.30      8.39 o
   9   2   0       49.57       50.69      6.60 o
  10   2   0      123.30      112.30      8.91 o
  11   2   0        1.42        5.04      9.78 o
  12   2   0        0.80        8.04     11.15 o
  13   2   0        4.32        2.21     10.74 o
  14   2   0       26.78       29.97     12.36 o
  15   2   0        1.10       16.85     11.73 o
  16   2   0        1.91        0.00     13.36 o
   1   3   0     1133.00     1107.09     24.62 o
   2   3   0      367.22      403.31     12.16 o
   3   3   0      162.50      170.40      5.90 o
   4   3   0      183.88      203.69      8.30 o
   5   3   0       88.80       95.33      4.86 o
   6   3   0        3.05        0.25      3.92 o
   7   3   0        2.17        0.00      3.80 o
   8   3   0       97.11       88.98      7.15 o
  10   3   0       42.77       49.22      6.75 o
  11   3   0        2.20        3.24      6.47 o
  12   3   0        4.09        0.00      7.40 o
  13   3   0        1.67        2.35      9.87 o
  14   3   0       12.31       12.62     10.97 o
   0   4   0     3151.96     3594.69    113.35 o
   1   4   0      802.02      886.64     27.60 o
   2   4   0       25.97       32.98      4.55 o
   3   4   0      197.44      230.56     11.62 o
   4   4   0     1994.30     1968.32     38.98 o
   5   4   0      359.39      331.86      8.90 o
   6   4   0       16.28       15.55      4.52 o
   7   4   0       31.58       33.49      4.53 o
   8   4   0      578.53      528.69     14.43 o
   9   4   0      109.56      100.71      7.37 o
  10   4   0        1.13        0.61      5.68 o
  11   4   0       28.81       50.97     10.96 o
  12   4   0       68.61       64.20     10.11 o
  13   4   0       20.77       15.88      7.62 o
  14   4   0        0.40        0.00     10.33 o
   1   5   0        5.57        0.50     11.54 o
   2   5   0       15.16       16.25      6.12 o
   3   5   0        0.35        0.70      4.58 o
   4   5   0       56.38       59.59      6.30 o
   5   5   0        0.15        0.00      4.89 o
   6   5   0       39.27       24.86      5.41 o
   7   5   0        0.11        3.20      5.66 o
   8   5   0        1.46        9.85      5.45 o
   9   5   0        0.00       20.79     16.46 o
  10   5   0        3.98       11.41      7.56 o
  11   5   0        0.21        3.11      9.91 o
  12   5   0        4.09        0.00     13.77 o
  13   5   0        3.86        1.48     18.36 o
   0   6   0        0.92        0.48     14.87 o
   1   6   0      188.87      208.43     16.97 o
   2   6   0       12.44        7.56     17.57 o
   3   6   0      243.13      258.88     15.92 o
   4   6   0       13.55       22.82      9.80 o
   5   6   0       64.54       54.54      8.59 o
   6   6   0        3.82        0.00     11.92 o
   7   6   0      177.44      178.77     11.71 o
   8   6   0       12.11        6.77     11.40 o
   9   6   0        4.65        0.00     17.85 o
  10   6   0        9.13        0.00     19.28 o
  11   6   0       77.78       78.58     32.15 o
   1   7   0        0.39        0.00     14.14 o
   2   7   0        1.32        0.00     13.14 o
   3   7   0        5.46       17.84     13.26 o
   4   7   0        6.84        2.52     13.07 o
   5   7   0        0.02        4.90     14.74 o
   6   7   0       16.88       35.05     24.96 o
   7   7   0        8.38        0.00     25.18 o
   8   7   0        0.03        6.79     25.78 o
   0   8   0       51.79       65.96     26.33 o
   1   8   0       97.09       71.52     21.24 o
 -17   0   1       40.04       16.30     33.72 o
 -15   0   1       50.58       57.45     17.68 o
 -13   0   1      405.61      363.67     26.62 o
 -11   0   1       12.17       21.24     13.98 o
  -9   0   1     3455.89     3119.54     77.67 o
  -7   0   1       18.67       24.86      4.82 o
  -5   0   1    19416.66    18092.53    302.50 o
  -3   0   1     2008.99     1673.32     32.22 o
   5   0   1     3497.24     3110.75     61.27 o
   7   0   1     1288.11     1185.39     33.21 o
  11   0   1      663.31      705.04     23.97 o
  13   0   1      272.62      262.87     31.43 o
  15   0   1      130.85      115.77     30.64 o
  17   0   1       47.93       18.01     31.79 o
 -17   1   1        9.12       12.88     16.22 o
 -16   1   1        7.65       40.10     15.76 o
 -15   1   1       18.03       35.24     14.14 o
 -14   1   1       46.13       37.16     15.55 o
 -13   1   1        0.82        5.35      8.98 o
 -12   1   1      115.61      131.01     10.52 o
 -11   1   1       81.67       94.07      8.44 o
 -10   1   1      141.52      173.88      9.83 o
  -9   1   1      394.56      384.30     13.12 o
  -8   1   1     1250.34     1119.54     25.22 o
  -7   1   1      425.17      390.32     15.61 o
  -6   1   1      139.42      124.64      6.46 o
  -5   1   1     2268.79     2124.45     28.49 o
  -4   1   1     3488.01     3290.16     42.57 o
  -3   1   1     4471.81     4088.79     55.73 o
  -2   1   1        0.00        3.23      2.77 o
  -1   1   1     5904.14     6405.50    104.06 o
   0   1   1        2.43        0.37      2.50 o
   1   1   1     3879.97     3906.98     60.64 o
   3   1   1     8420.47     8218.80    103.36 o
   4   1   1     1804.74     1684.96     24.60 o
   5   1   1       47.05       53.03      3.06 o
   6   1   1      135.32      135.94      4.35 o
   7   1   1     2385.74     2185.78     31.57 o
   8   1   1      201.35      217.39      8.41 o
   9   1   1      240.86      251.74      8.81 o
  10   1   1        0.10        7.01      4.93 o
  11   1   1      248.41      212.22      8.77 o
  12   1   1        0.07        0.69      8.22 o
  13   1   1       41.39       57.52      9.67 o
  14   1   1        2.60        0.00     12.45 o
  15   1   1       36.04       39.97     14.15 o
  16   1   1        0.61       11.37     14.99 o
  17   1   1        6.71       32.40     18.38 o
 -16   2   1        1.52        0.00     12.27 o
 -15   2   1       32.04       39.36     12.99 o
 -14   2   1        1.16       16.31     11.38 o
 -13   2   1        4.20        3.52     10.32 o
 -12   2   1        8.25        0.32      9.65 o
 -11   2   1      247.32      242.40     12.45 o
  -9   2   1      137.55      131.35      8.56 o
  -8   2   1        0.32        1.07      3.75 o
  -7   2   1     1374.62     1340.80     30.54 o
  -6   2   1      908.36      910.75     16.00 o
  -5   2   1      999.63      931.99     15.59 o
  -4   2   1        6.15        5.78      2.52 o
  -3   2   1     2689.18     2663.31     40.39 o
  -2   2   1      519.30      558.28     13.81 o
  -1   2   1      720.05      790.66     17.91 o
   1   2   1      514.51      504.82     11.03 o
   2   2   1      356.61      374.31      8.77 o
   3   2   1        6.61        5.09      2.94 o
   4   2   1      670.15      649.11     11.80 o
   5   2   1        4.57        9.57      4.16 o
   6   2   1       35.27       39.60      3.19 o
   7   2   1       11.59       21.64      5.56 o
   8   2   1      141.15      124.26      7.38 o
   9   2   1        0.19        1.47      7.33 o
  10   2   1       31.44       36.77      7.11 o
  11   2   1       15.25       17.69      7.58 o
  12   2   1        0.03        0.00     10.55 o
  13   2   1        5.31        2.66     11.46 o
  14   2   1        9.79        9.01     11.96 o
  15   2   1        3.22        0.00     12.21 o
  16   2   1        1.02        0.00     12.05 o
 -15   3   1        0.02        0.00     11.12 o
 -14   3   1       25.11        5.80     10.68 o
 -13   3   1       50.79       50.32     11.77 o
 -12   3   1       26.51        4.26      9.57 o
 -11   3   1        3.50        6.11      6.03 o
 -10   3   1      184.13      209.80     10.61 o
  -9   3   1      113.83      119.84      9.84 o
  -8   3   1       13.21       10.03      4.19 o
  -7   3   1      207.81      200.14      8.06 o
  -6   3   1      344.95      321.04      7.86 o
  -5   3   1       12.97       13.83      4.28 o
  -4   3   1       35.12       28.16      5.57 o
  -3   3   1     1242.22     1323.04     28.52 o
  -2   3   1      267.28      245.36      9.25 o
  -1   3   1      234.40      285.09      9.40 o
   0   3   1        4.06        9.04      6.61 o
   1   3   1      882.89      888.24     25.49 o
   2   3   1      441.58      369.57      8.84 o
   3   3   1      622.11      651.71     13.64 o
   4   3   1       45.71       59.64      4.66 o
   5   3   1       13.47       12.51      3.92 o
   6   3   1      238.69      212.96      9.83 o
   7   3   1      127.34      125.65      7.18 o
   8   3   1       11.93       27.52      8.15 o
   9   3   1        5.35        4.39      6.89 o
  10   3   1        6.76        8.52      5.70 o
  11   3   1        1.82        0.00      6.99 o
  12   3   1       12.67        0.00      7.74 o
  13   3   1        1.61        0.00     12.41 o
  14   3   1        4.33        4.15     11.03 o
  15   3   1        0.07       12.39     15.92 o
 -14   4   1        2.97       19.40     10.38 o
 -13   4   1        0.05       10.11     11.13 o
 -12   4   1        7.94       15.26     12.35 o
 -11   4   1      121.46      120.15      8.95 o
 -10   4   1       18.41       28.64      6.56 o
  -9   4   1       18.54       19.85      5.59 o
  -8   4   1       65.79       85.59      6.03 o
  -7   4   1      325.73      303.79     11.82 o
  -6   4   1        0.30        6.30      4.41 o
  -5   4   1        0.24        6.08      4.32 o
  -4   4   1     1074.14      997.03     19.36 o
  -3   4   1      599.10      609.03     18.64 o
  -2   4   1      112.75      126.83      6.95 o
  -1   4   1      444.91      433.44     23.16 o
   0   4   1     2446.49     2440.57     55.63 o
   1   4   1      770.65      843.63     25.75 o
   2   4   1      241.55      283.54     10.84 o
   3   4   1      540.50      497.36     13.87 o
   4   4   1      588.66      584.00     13.75 o
   5   4   1      237.16      245.64      7.74 o
   6   4   1      335.13      321.39     17.38 o
   7   4   1       55.56       53.32      6.05 o
   8   4   1       25.66       29.69      4.69 o
   9   4   1        2.90        6.85      6.74 o
  10   4   1      133.89      141.39      9.36 o
  11   4   1        5.85        0.00      6.50 o
  12   4   1        0.56        6.33      9.58 o
  13   4   1        2.06        5.77     15.73 o
  14   4   1       11.92        0.46     16.53 o
 -13   5   1        8.61       34.98     17.80 o
 -12   5   1        3.86        5.29     15.39 o
 -11   5   1        9.79       14.26     12.91 o
 -10   5   1        0.04        0.00      6.61 o
  -9   5   1        9.01       15.56      7.75 o
  -8   5   1       26.65       23.85      9.30 o
  -7   5   1      228.58      221.22     10.21 o
  -6   5   1       23.58       21.40      4.95 o
  -5   5   1       16.72       20.71      6.96 o
  -4   5   1       53.55       60.66      6.15 o
  -3   5   1      481.32      536.11     17.63 o
  -2   5   1       34.06       52.04      8.48 o
  -1   5   1       29.21       42.51     10.52 o
   0   5   1       71.97       74.36     10.81 o
   1   5   1      307.90      342.66     18.67 o
   2   5   1       58.49       59.84      7.07 o
   3   5   1        7.87        6.38      7.58 o
   4   5   1       23.25       14.50      5.36 o
   5   5   1      229.72      219.64      8.43 o
   6   5   1       75.15       62.92      6.83 o
   7   5   1        0.64        0.00      5.20 o
   8   5   1        2.54        0.00      5.74 o
   9   5   1       88.18       90.76     11.40 o
  10   5   1       33.21       30.01      7.65 o
  11   5   1        8.87       13.88      7.87 o
  12   5   1        5.07        0.00      7.89 o
  13   5   1        5.31        1.23     16.76 o
 -11   6   1       16.74       37.08     19.60 o
 -10   6   1       68.38       22.32     17.33 o
  -9   6   1        0.04        0.00     14.70 o
  -8   6   1       48.26       46.39     15.37 o
  -7   6   1       15.85       22.83      8.40 o
  -6   6   1      326.71      310.54     15.76 o
  -5   6   1       35.11       40.86      9.06 o
  -4   6   1        9.23        3.27      8.45 o
  -3   6   1        7.25       15.52     12.52 o
  -2   6   1      621.27      616.30     30.33 o
   0   6   1       14.73       15.26     10.62 o
   1   6   1       48.07       47.84     11.42 o
   2   6   1      514.32      485.25     27.61 o
   3   6   1       79.08       94.33     11.47 o
   4   6   1       63.78       71.73     18.48 o
   5   6   1       26.55       30.49      8.35 o
   6   6   1      221.16      182.24     16.08 o
   7   6   1       90.35       80.44      9.89 o
   8   6   1       53.81       73.06     11.15 o
   9   6   1        7.19       15.05     15.02 o
  10   6   1       67.57       59.50     21.24 o
  11   6   1       20.14       22.91     21.49 o
  -8   7   1        2.84        0.00     25.18 o
  -7   7   1        0.15       25.99     27.71 o
  -6   7   1        3.07        0.00     24.07 o
  -5   7   1        6.03       15.65     15.39 o
  -4   7   1        0.00        8.72     13.26 o
  -3   7   1        0.03        0.00     12.55 o
  -2   7   1        3.60       28.56     15.60 o
  -1   7   1       12.83       25.42     21.09 o
   0   7   1       30.56       35.06     15.98 o
   1   7   1        0.06        0.31     17.24 o
   2   7   1        4.49        0.00     12.60 o
   3   7   1       29.84       43.99     13.88 o
   4   7   1       40.25       53.41     13.40 o
   5   7   1        9.14        0.00      8.97 o
   6   7   1        0.04        0.00     39.50 o
   7   7   1        1.10        0.00     46.25 o
   8   7   1        4.36       54.78     28.52 o
  -1   8   1       18.44        2.44     16.29 o
   0   8   1       21.87       76.46     38.01 o
   1   8   1        0.00       14.66     18.89 o
 -16   0   2       27.62       68.72     58.77 o
 -14   0   2       40.10       33.60     16.51 o
 -12   0   2      398.96      396.43     26.35 o
 -10   0   2      205.32      260.20     21.23 o
  -8   0   2     1463.85     1333.96     41.53 o
  -6   0   2      323.94      301.91     16.62 o
  -4   0   2     1254.70     1059.51     32.92 o
  -2   0   2      581.57      499.31     11.30 o
   2   0   2        2.00        1.89      2.28 o
   4   0   2     8767.69     7648.67    133.88 o
   6   0   2      584.53      582.47     12.64 o
   8   0   2     2233.69     2218.14     63.83 o
  10   0   2      153.01      150.93     10.02 o
  12   0   2      222.16      217.46     18.69 o
  14   0   2        6.98        1.87     14.88 o
  16   0   2       23.19       37.16     28.52 o
 -17   1   2       12.35        0.00     19.75 o
 -16   1   2       16.85       15.88     13.38 o
 -15   1   2        0.57       23.88     14.76 o
 -14   1   2       89.66      101.69     10.09 o
 -13   1   2       58.65       44.38      9.48 o
 -12   1   2      138.73      133.33     10.66 o
 -11   1   2       29.15       40.09     11.82 o
 -10   1   2     1012.85     1031.76     25.91 o
  -9   1   2      149.01      188.29     10.00 o
  -8   1   2      541.91      531.28     13.08 o
  -7   1   2     1009.27      902.78     20.59 o
  -6   1   2     3808.84     3639.10     49.59 o
  -5   1   2       15.00       12.96      4.63 o
  -4   1   2     1504.72     1406.39     19.20 o
  -3   1   2     5156.25     4737.70     60.14 o
  -2   1   2     8404.95     8343.11    111.54 o
  -1   1   2     2667.18     2756.43     45.32 o
   0   1   2     1410.68     1606.95     24.51 o
   1   1   2     3804.92     3945.54     64.58 o
   2   1   2     8679.53     8297.08    120.85 o
   3   1   2     4917.33     4748.94     64.26 o
   4   1   2       32.44       38.51      2.43 o
   5   1   2      842.85      719.47     11.32 o
   6   1   2     1898.87     1642.99     26.19 o
   7   1   2      687.31      648.65     15.55 o
   8   1   2      101.44      119.40      5.63 o
   9   1   2      148.19      154.60      7.06 o
  10   1   2      121.37      129.62      7.89 o
  11   1   2       34.40       37.24      6.38 o
  12   1   2       29.01       38.56      8.85 o
  13   1   2        9.80       12.38      9.32 o
  14   1   2        7.10       27.93     13.40 o
  15   1   2        8.89        0.37     13.28 o
  16   1   2        4.98       14.04     16.86 o
 -16   2   2       17.80       33.08     12.61 o
 -15   2   2        3.74        4.78     12.03 o
 -14   2   2       13.90        6.15     11.15 o
 -13   2   2        6.43       11.06     10.92 o
 -12   2   2      123.32      142.13      9.94 o
 -11   2   2       79.70       76.52     12.78 o
 -10   2   2      267.57      249.74     10.94 o
  -9   2   2       88.91      102.26      7.20 o
  -8   2   2      507.68      501.01     12.28 o
  -7   2   2      949.77      911.26     18.49 o
  -6   2   2     1360.90     1310.63     22.35 o
  -5   2   2      993.00      922.76     15.21 o
  -4   2   2     1823.04     1832.18     27.61 o
  -3   2   2     1733.88     1868.07     30.12 o
  -2   2   2      280.80      311.53      8.34 o
  -1   2   2     1079.59     1065.77     25.14 o
   0   2   2     2128.22     2344.47     44.23 o
   1   2   2       75.79       91.51      5.52 o
   2   2   2      665.78      689.26     13.86 o
   3   2   2      465.54      422.22      9.78 o
   4   2   2      213.20      196.97      5.72 o
   5   2   2        5.02       11.46      3.44 o
   6   2   2      382.78      375.39      8.81 o
   7   2   2      120.77      137.33      6.83 o
   8   2   2        0.11        8.54      9.10 o
   9   2   2       90.72       89.24      6.15 o
  10   2   2       87.28       88.93     10.90 o
  11   2   2        0.01        0.00      7.15 o
  12   2   2        3.92        0.00      7.13 o
  13   2   2       25.75       35.17     12.50 o
  14   2   2       21.02       27.44     12.84 o
  15   2   2        4.35        1.01     13.07 o
  16   2   2        4.59        0.00     12.51 o
 -15   3   2        0.14        0.00     10.41 o
 -14   3   2       15.31       17.23     11.55 o
 -13   3   2       74.51       51.50     13.64 o
 -12   3   2        3.43        4.53      8.84 o
 -11   3   2        3.35        0.00      7.64 o
 -10   3   2       20.08       28.22      7.12 o
  -9   3   2      102.80      121.17      7.97 o
  -8   3   2        5.48        7.32      5.92 o
  -7   3   2        2.54        8.62      5.63 o
  -6   3   2       90.78       89.15      5.32 o
  -5   3   2        0.02        5.64      3.01 o
  -4   3   2        5.09       10.90      3.83 o
  -3   3   2     1305.54     1437.14     30.08 o
  -2   3   2     1494.42     1767.74     34.46 o
  -1   3   2       22.98       29.83      5.11 o
   0   3   2      317.06      344.44      9.97 o
   1   3   2     2948.28     3069.66     62.32 o
   2   3   2     1054.43     1100.20     19.19 o
   3   3   2       95.67       98.27      7.70 o
   4   3   2      419.16      428.80      9.97 o
   5   3   2      451.63      453.25     12.01 o
   6   3   2       60.36       64.04      5.65 o
   7   3   2       40.04       42.67      6.58 o
   8   3   2       97.03      112.88      5.82 o
   9   3   2       91.37      115.87      9.33 o
  10   3   2        7.51       14.68      6.42 o
  11   3   2       98.43       89.02      8.40 o
  12   3   2        9.89        6.10      6.99 o
  13   3   2       56.87       69.90      8.96 o
  14   3   2        6.01        7.22     10.32 o
  15   3   2       25.49       28.46     12.29 o
 -14   4   2        0.14        0.00     10.21 o
 -13   4   2        5.24       21.32     10.51 o
 -12   4   2       23.74       12.05      9.58 o
 -11   4   2       15.16       22.96      6.86 o
 -10   4   2        5.33        8.19      5.69 o
  -9   4   2       31.20       47.32      6.58 o
  -8   4   2       43.05       36.36      4.91 o
  -7   4   2        1.22        0.00      8.19 o
  -6   4   2       14.81       12.44      3.86 o
  -5   4   2       16.73       10.91      4.21 o
  -4   4   2       15.55        9.35      3.64 o
  -3   4   2       40.06       45.91      5.68 o
  -2   4   2        5.92        5.25      4.61 o
  -1   4   2        0.04        1.67      5.07 o
   0   4   2      189.17      230.71     12.22 o
   1   4   2        0.80        0.00     13.63 o
   2   4   2        0.79        1.23      5.24 o
   3   4   2       91.48       94.47      4.78 o
   4   4   2       56.93       63.14      5.72 o
   5   4   2       21.65       22.34      4.19 o
   6   4   2      126.70      115.98      8.67 o
   7   4   2      165.50      165.02     11.34 o
   8   4   2        7.20        7.65      4.53 o
   9   4   2        1.97        1.32      4.14 o
  10   4   2      125.78      134.68      9.37 o
  11   4   2       24.54       33.28      7.43 o
  12   4   2        3.49        3.84      8.66 o
  13   4   2        1.56        2.08      7.88 o
  14   4   2       16.78       10.67     10.93 o
 -13   5   2       30.07       15.72     27.78 o
 -12   5   2       79.21       94.62     22.32 o
 -11   5   2       48.64       29.52     21.97 o
 -10   5   2       16.85       21.88      6.78 o
  -9   5   2      179.95      154.67     12.78 o
  -8   5   2      697.68      683.92     25.88 o
  -7   5   2      238.93      216.94      9.59 o
  -6   5   2        1.69        1.14      5.10 o
  -5   5   2      324.79      328.22     11.25 o
  -4   5   2     1647.39     1593.91     36.15 o
  -3   5   2      342.62      343.32     22.12 o
  -2   5   2       99.67      106.89     13.36 o
  -1   5   2      209.49      219.50     13.93 o
   0   5   2      972.67     1033.19     30.66 o
   1   5   2      299.71      350.22     18.18 o
   2   5   2       49.45       48.95      7.21 o
   3   5   2       46.30       49.37      5.78 o
   4   5   2      336.30      307.19     12.21 o
   5   5   2      258.54      249.62      9.74 o
   7   5   2        0.43        1.21      5.71 o
   8   5   2      125.33      142.68     12.61 o
   9   5   2       92.61       74.42      9.73 o
  10   5   2       30.10       19.13     13.21 o
  11   5   2        0.13        0.00     12.50 o
  12   5   2       12.13        2.57      9.00 o
  13   5   2       13.04        0.09      9.58 o
 -11   6   2       42.88       27.55     21.34 o
 -10   6   2       23.06       29.64     16.65 o
  -9   6   2        0.11        4.98     21.42 o
  -8   6   2        0.14       11.69     14.46 o
  -7   6   2      199.55      188.80     17.61 o
  -6   6   2      249.46      220.74     10.79 o
  -5   6   2       53.87       56.24      7.49 o
  -4   6   2       46.89       64.52     12.03 o
  -3   6   2      340.66      349.13     21.76 o
  -2   6   2      392.29      416.94     23.20 o
  -1   6   2      263.45      323.09     19.84 o
   0   6   2      107.49      125.85     13.86 o
   1   6   2      176.43      176.49     13.97 o
   2   6   2      229.64      232.50     14.71 o
   3   6   2      343.84      363.79     21.26 o
   4   6   2       53.89       49.86     15.51 o
   5   6   2       21.75       14.64      7.96 o
   6   6   2      127.36      121.18     14.19 o
   7   6   2      167.00      174.84     16.26 o
   8   6   2       66.50       47.05     17.24 o
  10   6   2       28.04       52.12     11.46 o
  11   6   2       41.52       40.57     46.35 o
  -8   7   2        0.11        0.00     25.78 o
  -7   7   2        1.04        0.00     25.18 o
  -6   7   2       15.13        8.67     24.53 o
  -5   7   2        0.01        0.00     12.19 o
  -4   7   2        8.99       35.05     14.23 o
  -3   7   2       20.18       23.50     17.14 o
  -2   7   2       21.04        7.46     21.09 o
  -1   7   2       22.24       23.02     15.41 o
   0   7   2        1.51        8.89     13.00 o
   1   7   2       58.80       73.21     14.76 o
   2   7   2       27.75       39.29     13.77 o
   3   7   2       56.61       43.31     14.07 o
   4   7   2        0.05        0.00     12.56 o
   5   7   2       15.37        0.00      9.85 o
   6   7   2        0.45        0.00     11.53 o
   7   7   2       20.22        2.99     25.46 o
   8   7   2        0.12       33.40     50.10 o
   0   8   2        9.30        0.00     18.85 o
 -17   0   3       18.25       44.96     24.41 o
 -15   0   3        0.99        1.56     14.69 o
 -13   0   3      107.14       96.20     27.22 o
 -11   0   3        0.90        7.55     12.65 o
  -9   0   3      286.53      344.67     22.12 o
  -7   0   3      745.47      654.44     24.05 o
  -5   0   3        4.65        0.00      6.38 o
  -3   0   3     5715.36     4899.78     95.82 o
   1   0   3     2436.06     2092.23     36.78 o
   3   0   3        6.06        9.83      3.47 o
   5   0   3       14.74       16.19      3.28 o
   7   0   3        5.88        7.50      3.79 o
   9   0   3       23.67       20.95      6.43 o
  11   0   3       74.75       97.47     14.88 o
  13   0   3       22.32        7.46     13.75 o
  15   0   3       28.86       32.87     23.77 o
  17   0   3        8.49        9.22     54.92 o
 -16   1   3        1.87        0.00     12.35 o
 -15   1   3        0.16        0.00     12.10 o
 -14   1   3       38.34       41.41     11.63 o
 -13   1   3       83.70      104.88     16.85 o
 -12   1   3        7.98       16.08      9.91 o
 -11   1   3       18.34       24.30      7.19 o
 -10   1   3      456.61      584.02     27.32 o
  -9   1   3      353.46      373.75     13.00 o
  -8   1   3      403.74      374.58     12.05 o
  -7   1   3     1083.91      961.87     20.55 o
  -6   1   3     3711.07     3236.24     51.64 o
  -4   1   3      688.20      611.04     10.51 o
  -3   1   3    12871.70    12192.72    165.49 o
  -2   1   3    15774.22    14891.29    220.37 o
  -1   1   3     2284.02     2129.95     35.58 o
   1   1   3    12061.65    12459.90    189.32 o
   2   1   3    11341.33    11174.50    149.84 o
   3   1   3     1140.81     1030.36     15.50 o
   4   1   3        1.36        4.33      2.10 o
   5   1   3      462.18      360.69      6.99 o
   6   1   3     1437.24     1233.28     20.17 o
   7   1   3        2.21        8.27      5.43 o
   8   1   3       38.29       51.83      5.95 o
   9   1   3        0.00        3.77      3.82 o
  10   1   3       99.73       98.22      7.00 o
  11   1   3       57.69       57.18      6.86 o
  12   1   3        0.00       16.67      8.71 o
  13   1   3        0.01       18.06     12.22 o
  14   1   3       14.35        3.48     13.02 o
  15   1   3       20.00       12.96     13.87 o
  16   1   3        3.59       30.55     18.14 o
 -16   2   3       11.85       40.81     13.40 o
 -15   2   3       18.40       40.51     13.50 o
 -14   2   3        0.14        0.36     10.75 o
 -13   2   3       13.23       17.66     18.34 o
 -12   2   3       69.36       87.74      8.94 o
 -11   2   3      117.76      126.13      9.92 o
 -10   2   3      104.78      103.22      8.02 o
  -9   2   3        0.36        5.57      6.90 o
  -8   2   3      548.81      556.42     14.70 o
  -7   2   3      283.36      299.01     10.95 o
  -6   2   3      581.69      528.86     11.16 o
  -5   2   3        0.75        3.24      3.14 o
  -4   2   3     3288.57     3342.07     50.45 o
  -3   2   3        4.43        8.14      2.75 o
  -2   2   3       24.20       25.73      4.24 o
  -1   2   3       80.52       98.52      4.75 o
   0   2   3     3503.66     3695.88     64.72 o
   1   2   3     1259.58     1297.20     24.12 o
   2   2   3      958.97      958.85     17.74 o
   3   2   3       24.39       28.73      3.19 o
   4   2   3      509.89      455.02      8.96 o
   5   2   3      775.09      759.50     13.83 o
   6   2   3      104.97      119.04      6.03 o
   7   2   3      190.98      174.64      7.45 o
   8   2   3       94.98      113.08      6.83 o
   9   2   3      138.34      144.57      7.32 o
  10   2   3        8.37        0.00      9.29 o
  11   2   3       55.27       67.25      9.43 o
  12   2   3       12.04       18.95      7.40 o
  13   2   3       30.16       51.02     13.05 o
  14   2   3        7.27        0.00     12.60 o
  15   2   3       10.70       10.03     12.86 o
  16   2   3        0.57       25.08     17.38 o
 -15   3   3       44.88       19.51     11.39 o
 -14   3   3        0.00        0.00      9.48 o
 -13   3   3        0.97       27.92     14.16 o
 -12   3   3       14.71        3.59      9.21 o
 -11   3   3      195.57      186.89     21.25 o
 -10   3   3       14.87        9.42      8.39 o
  -9   3   3       57.61       60.15      8.33 o
  -8   3   3       11.23       14.09      5.28 o
  -7   3   3      344.69      328.43      9.96 o
  -6   3   3      657.45      658.30     15.08 o
  -5   3   3      838.65      832.64     15.60 o
  -4   3   3      131.19      144.17      5.94 o
  -3   3   3      509.20      534.80     12.28 o
  -2   3   3     2564.76     2951.98     59.96 o
  -1   3   3     2536.29     2979.04     71.41 o
   0   3   3      785.06      905.94     18.50 o
   1   3   3      346.28      399.43     10.97 o
   2   3   3      777.71      811.18     16.49 o
   3   3   3     1275.50     1360.49     27.85 o
   4   3   3      380.32      372.59      9.68 o
   5   3   3        0.00        0.00      3.64 o
   6   3   3      123.07      129.86      5.88 o
   7   3   3      239.89      245.06      8.55 o
   8   3   3       35.68       47.38      6.05 o
   9   3   3       33.09       35.10      4.38 o
  10   3   3      147.36      160.31     10.47 o
  11   3   3       43.02       36.22      8.90 o
  12   3   3        6.82       13.47      6.92 o
  13   3   3       20.08       14.55     10.16 o
  14   3   3       38.97       36.39      9.04 o
  15   3   3        5.51        0.81     11.90 o
 -14   4   3        3.05        5.22     11.20 o
 -13   4   3       30.11       23.74     10.33 o
 -12   4   3       40.03       33.84     10.83 o
 -11   4   3        2.51        0.00      8.37 o
 -10   4   3        3.93        2.69      6.67 o
  -9   4   3      109.73      116.71      8.15 o
  -8   4   3       55.08       52.07      9.11 o
  -7   4   3        2.16        1.31      5.55 o
  -6   4   3        4.03        2.40      3.76 o
  -5   4   3       62.44       71.40      5.73 o
  -4   4   3        0.02        0.00      4.08 o
  -3   4   3        8.47        7.70      5.04 o
  -2   4   3      357.66      349.61     15.44 o
  -1   4   3       27.41       33.47      5.85 o
   0   4   3       17.56       31.93      5.99 o
   1   4   3       48.19       45.20      5.19 o
   2   4   3      568.15      564.91     11.85 o
   3   4   3      295.13      295.18     11.66 o
   4   4   3      153.86      137.58      6.35 o
   5   4   3        0.01        1.41      4.32 o
   6   4   3      139.36      136.52      7.64 o
   7   4   3      373.12      352.39     13.39 o
   8   4   3       26.44       25.43      5.07 o
   9   4   3        9.96        7.96      4.72 o
  10   4   3       47.24       59.24      6.87 o
  11   4   3       70.28       92.79     18.45 o
  12   4   3        0.14        3.58      8.41 o
  13   4   3        0.01        0.00      8.47 o
  14   4   3       15.67        0.54     10.38 o
 -13   5   3       31.93       14.58     26.09 o
 -12   5   3       28.14       31.53     20.53 o
 -11   5   3       35.12       89.35     33.90 o
 -10   5   3      200.05      181.11     23.89 o
  -9   5   3      227.67      214.06     28.73 o
  -8   5   3      104.00      116.59      9.50 o
  -7   5   3       23.37       20.00      7.04 o
  -6   5   3      217.24      194.34     11.14 o
  -5   5   3      533.81      467.23     15.04 o
  -4   5   3      194.77      217.70     12.94 o
  -3   5   3       68.40       82.51      9.31 o
  -2   5   3        5.68        2.35      7.09 o
  -1   5   3      146.27      141.58      8.45 o
   0   5   3      212.95      243.11     12.97 o
   1   5   3      194.09      227.39     17.92 o
   2   5   3       69.83       63.78      9.91 o
   3   5   3        1.25        1.35      5.64 o
   4   5   3      195.29      194.13      9.68 o
   5   5   3       41.91       53.02      8.93 o
   6   5   3      115.96      114.04      7.32 o
   7   5   3        0.56        0.00      8.96 o
   8   5   3       66.03       79.39     13.79 o
   9   5   3       24.39       11.59     10.19 o
  10   5   3       53.89       52.57      9.77 o
  11   5   3        0.90        0.00     10.20 o
  12   5   3        2.56        0.00     11.97 o
  13   5   3       21.90        5.39      9.51 o
 -11   6   3       21.12       38.87     20.93 o
 -10   6   3       26.05       50.17     21.01 o
  -9   6   3       31.72       35.36     18.64 o
  -8   6   3       29.22       46.97     18.52 o
  -7   6   3      195.93      155.39     17.34 o
  -6   6   3      124.15      131.77     12.89 o
  -5   6   3      189.42      152.31     12.04 o
  -4   6   3       21.97       33.90     13.49 o
  -3   6   3      332.05      336.70     21.89 o
  -2   6   3      342.27      425.86     23.36 o
  -1   6   3      382.26      365.91     25.59 o
   0   6   3        3.85        8.43      9.84 o
   1   6   3       64.07       69.86     10.76 o
   2   6   3      387.82      434.35     23.28 o
   3   6   3      196.49      176.86     16.37 o
   4   6   3       45.02       53.35     12.79 o
   5   6   3        1.38        7.64      8.26 o
   6   6   3      158.97      137.88     12.95 o
   7   6   3       78.68       70.29     10.92 o
   8   6   3       28.48       14.65     14.18 o
   9   6   3        0.20        0.00     11.68 o
  10   6   3       21.69       13.89     11.40 o
  11   6   3       38.34       38.72     22.64 o
  -8   7   3        0.87        0.00     29.08 o
  -7   7   3       25.23        0.00     25.05 o
  -6   7   3        2.25        0.00     23.81 o
  -5   7   3        1.22       18.86     14.52 o
  -4   7   3       25.97       13.41     14.45 o
  -3   7   3       29.39       44.32     28.90 o
  -2   7   3       10.62       32.69     14.08 o
  -1   7   3        4.67       40.78     14.47 o
   0   7   3      117.38       96.17     18.03 o
   1   7   3        8.44       21.25     17.26 o
   2   7   3       31.21       44.27     14.15 o
   3   7   3       23.78       22.33     13.31 o
   4   7   3       53.20       48.00     16.82 o
   5   7   3        1.11        2.86      9.67 o
   6   7   3       20.00       27.48     11.07 o
   7   7   3        3.19        0.00     10.34 o
   8   7   3        1.86        0.00     24.07 o
 -16   0   4        4.16        0.00     20.31 o
 -14   0   4        0.22        3.66     14.13 o
 -12   0   4       54.35       68.47     27.92 o
 -10   0   4       13.32       21.45     12.34 o
  -8   0   4       45.80       36.09     16.68 o
  -6   0   4        0.03        1.95      6.32 o
  -4   0   4        1.87        0.00      4.66 o
  -2   0   4      655.14      661.20     15.50 o
   0   0   4     1447.96     1269.28     27.47 o
   2   0   4      223.75      235.02      6.02 o
   4   0   4     1498.98     1279.74     25.61 o
   6   0   4        5.29        4.57      3.69 o
   8   0   4        5.66       11.03      4.74 o
  10   0   4       15.45       14.81     12.48 o
  12   0   4       90.52       97.94     15.27 o
  14   0   4        3.26        0.00     17.80 o
  16   0   4       20.28       56.08     26.05 o
 -16   1   4        2.98        0.00     11.97 o
 -15   1   4        0.06        0.00     11.80 o
 -14   1   4        1.26        8.03      8.24 o
 -13   1   4        1.65        4.62      8.05 o
 -12   1   4       23.23       18.40      7.32 o
 -11   1   4        2.68        0.00      6.18 o
 -10   1   4       21.79       47.76     13.01 o
  -9   1   4      137.87      167.39      9.54 o
  -8   1   4       56.56       55.45      7.24 o
  -7   1   4       22.12       30.29      5.36 o
  -6   1   4      657.88      608.99     16.60 o
  -5   1   4      477.22      477.65      9.16 o
  -4   1   4       62.68       69.94      3.74 o
  -3   1   4     1863.32     1627.19     21.81 o
  -2   1   4      985.56      893.36     14.28 o
  -1   1   4      349.98      355.02      6.45 o
   0   1   4      701.84      740.23     10.73 o
   1   1   4     3556.37     3291.65     46.41 o
   2   1   4       33.16       39.33      2.37 o
   3   1   4      869.69      804.56     11.66 o
   4   1   4     3088.90     2741.34     38.93 o
   5   1   4      433.21      338.65      7.52 o
   6   1   4       32.66       31.73      4.37 o
   7   1   4      618.70      531.17     12.96 o
   8   1   4     1155.57     1095.36     22.53 o
   9   1   4       12.54        6.09      4.28 o
  10   1   4       12.27       21.38      4.32 o
  11   1   4       77.93       76.00     11.55 o
  12   1   4      143.33      149.31     11.08 o
  13   1   4        0.02       19.93     12.12 o
  14   1   4        8.43        0.00     12.19 o
  15   1   4        1.34       26.85     14.74 o
  16   1   4       16.71       38.45     18.75 o
 -16   2   4       12.14        0.00     18.54 o
 -15   2   4        0.00        0.02     11.18 o
 -14   2   4       11.08       13.89     11.26 o
 -13   2   4       13.12        5.40      9.10 o
 -12   2   4       11.12       15.72      7.11 o
 -11   2   4       16.11       18.54      7.43 o
 -10   2   4       98.99      108.18      9.23 o
  -9   2   4       68.59       65.58      6.20 o
  -8   2   4        5.57       15.92      6.78 o
  -7   2   4       90.66      116.47      6.45 o
  -6   2   4      168.75      176.04      6.61 o
  -5   2   4      639.54      562.00     11.17 o
  -4   2   4       75.68       74.90      4.56 o
  -3   2   4      242.18      261.88      7.34 o
  -2   2   4       14.79       12.16      3.71 o
  -1   2   4      691.36      821.56     15.53 o
   0   2   4      282.97      256.45     10.25 o
   1   2   4     2732.67     3124.16     52.20 o
   2   2   4      228.95      252.63      7.51 o
   3   2   4        4.36        9.16      3.60 o
   4   2   4      412.66      405.75      8.04 o
   5   2   4      763.97      734.86     13.54 o
   6   2   4      505.95      477.43     12.72 o
   7   2   4       95.82      107.80      5.47 o
   8   2   4      105.39      107.88      7.26 o
   9   2   4       30.82       23.95      5.59 o
  10   2   4      128.81      126.26      9.73 o
  11   2   4       30.43       24.15      7.93 o
  13   2   4        8.97        4.22     11.55 o
  14   2   4       11.93        5.45     13.59 o
  15   2   4       11.23       21.61     14.19 o
  16   2   4        4.97        6.13     15.51 o
 -15   3   4        1.79        3.44     10.61 o
 -14   3   4        0.70        0.00     11.48 o
 -13   3   4       55.31       72.82     11.41 o
 -12   3   4      116.62      108.34     12.03 o
 -11   3   4        2.04        0.10      8.68 o
 -10   3   4       11.97       16.54      9.50 o
  -9   3   4      105.12      106.06     11.93 o
  -8   3   4      186.17      216.85     15.12 o
  -7   3   4       10.84        7.11      6.61 o
  -6   3   4      240.53      240.11      8.91 o
  -5   3   4      251.24      252.80     12.35 o
  -4   3   4       15.18       13.78      3.67 o
  -3   3   4        1.91        0.00      4.50 o
  -2   3   4      453.23      484.96     12.41 o
  -1   3   4     1543.77     1608.00     32.28 o
   0   3   4      462.22      543.46     17.27 o
   1   3   4      467.73      548.46     12.75 o
   2   3   4      331.02      341.10     10.28 o
   3   3   4     1122.95     1059.97     21.46 o
   4   3   4      943.20      905.91     18.79 o
   5   3   4      563.86      561.67     12.89 o
   6   3   4      239.22      233.86      7.42 o
   7   3   4       16.59       18.94      3.97 o
   8   3   4      380.36      349.25     14.55 o
   9   3   4       51.42       61.66      6.46 o
  10   3   4       99.92      124.01      7.31 o
  12   3   4      110.09       90.93      9.24 o
  13   3   4        4.27        0.00      7.51 o
  14   3   4       21.38        7.12      9.88 o
  15   3   4        3.99       23.94     14.65 o
 -14   4   4       10.95       26.77     12.29 o
 -13   4   4        0.34       23.60     12.05 o
 -12   4   4        5.80        2.70     10.63 o
 -11   4   4        3.14        0.00     15.92 o
 -10   4   4       33.14       34.89     13.01 o
  -9   4   4        0.07        3.61     10.38 o
  -8   4   4       42.60       32.38      6.90 o
  -7   4   4        8.78        4.74      4.23 o
  -6   4   4       25.51       18.49      4.53 o
  -5   4   4       30.31       26.42      6.63 o
  -4   4   4      215.35      200.38     10.84 o
  -3   4   4       21.03       20.22      7.00 o
  -2   4   4       13.74       26.68      6.57 o
  -1   4   4       31.59       41.43      5.91 o
   0   4   4      132.50      170.82      8.10 o
   1   4   4      303.61      324.39     11.23 o
   2   4   4      118.03      108.32      6.48 o
   3   4   4       12.02        6.23      5.14 o
   4   4   4        1.35        0.00      5.49 o
   5   4   4      136.46      141.95      7.28 o
   6   4   4      125.84      123.29      8.43 o
   7   4   4        0.64        0.00      5.60 o
   8   4   4        5.67        6.91      4.47 o
   9   4   4       19.17       19.64      5.01 o
  10   4   4        0.17        0.93     10.01 o
  11   4   4       19.55       17.11      7.06 o
  12   4   4        6.21        8.55      9.00 o
  13   4   4        5.53        7.65     10.21 o
  14   4   4       21.10       19.18     13.06 o
 -13   5   4        9.16       18.04     12.79 o
 -12   5   4       30.24       30.29     21.17 o
 -11   5   4        0.75       22.38     19.11 o
 -10   5   4        2.51        8.32     19.84 o
  -9   5   4       30.35       18.60     17.96 o
  -8   5   4      153.53      139.42      9.37 o
  -7   5   4       89.74       89.57      6.96 o
  -6   5   4        0.83        5.27      4.49 o
  -5   5   4      105.49       94.99      7.85 o
  -4   5   4      745.22      692.38     27.64 o
  -3   5   4      607.36      588.70     28.84 o
  -2   5   4       25.35       32.02      7.30 o
  -1   5   4      142.54      149.30      8.63 o
   0   5   4     1117.72     1089.56     32.62 o
   1   5   4      751.10      741.92     21.77 o
   2   5   4      131.50      126.23     11.24 o
   3   5   4      140.48      140.48     10.01 o
   4   5   4      333.98      315.49     13.70 o
   5   5   4      313.15      317.42     12.51 o
   6   5   4       38.12       47.69      7.19 o
   7   5   4       67.85       59.63      9.21 o
   8   5   4       53.40       62.35      8.39 o
   9   5   4       88.73       96.63      8.58 o
  10   5   4        1.31        0.00     10.10 o
  11   5   4        3.39        0.98      9.02 o
  12   5   4       25.60       31.43     15.28 o
  13   5   4       19.46       24.62     10.56 o
 -11   6   4       12.80       52.25     21.48 o
 -10   6   4       26.53        0.00     18.85 o
  -9   6   4       17.61       65.75     19.66 o
  -8   6   4      117.67      102.13     16.97 o
  -7   6   4       36.36       40.59     12.56 o
  -6   6   4       42.41       47.00      9.51 o
  -5   6   4       76.15       71.36     12.60 o
  -4   6   4      231.99      219.81     16.10 o
  -3   6   4      130.35      126.73     16.93 o
  -2   6   4      110.52      119.12     14.52 o
  -1   6   4      166.83      170.46     15.06 o
   0   6   4       30.51       43.20     10.96 o
   1   6   4      172.48      203.15     17.97 o
   2   6   4       64.32       91.06     35.09 o
   3   6   4      154.87      176.36     20.86 o
   4   6   4        2.86        5.95     10.55 o
   5   6   4       44.66       62.20     10.03 o
   6   6   4        3.05       30.69     15.85 o
   7   6   4       49.01       42.02     10.46 o
   8   6   4        0.06        9.67     11.86 o
   9   6   4        0.62        1.67     13.07 o
  10   6   4        0.61        5.83     10.99 o
  11   6   4        4.07        0.00     16.69 o
  -8   7   4       13.34       15.68     40.46 o
  -7   7   4        0.48       33.23     27.71 o
  -6   7   4        2.06        0.00     26.98 o
  -5   7   4       12.62       26.65     23.58 o
  -4   7   4       18.35       61.96     25.78 o
  -3   7   4        8.97       18.41     16.41 o
  -2   7   4       10.09        0.00     13.89 o
  -1   7   4       85.03      114.51     17.49 o
   0   7   4        0.08       17.98     23.18 o
   1   7   4        5.99        0.00     13.35 o
   2   7   4       13.94       11.93     13.21 o
   3   7   4       62.35       65.77     21.97 o
   4   7   4        1.60        0.00     14.62 o
   5   7   4        0.68        0.00     13.08 o
   6   7   4        1.08        0.00     10.77 o
   7   7   4        5.48        9.41     22.65 o
 -15   0   5        0.25        5.78     14.99 o
 -13   0   5       14.58        8.11     11.40 o
 -11   0   5       27.50       16.21     10.57 o
  -9   0   5       19.15       15.85      7.96 o
  -7   0   5      609.29      536.08     17.00 o
  -5   0   5      240.89      243.95     11.18 o
  -3   0   5     1103.74     1003.45     19.96 o
  -1   0   5      481.13      417.52      9.16 o
   1   0   5      116.69      125.76      5.62 o
   3   0   5      192.65      179.60      5.31 o
   5   0   5       44.27       39.50      4.10 o
   7   0   5      644.22      594.89     18.60 o
   9   0   5       36.08       38.35      6.99 o
  11   0   5      361.05      384.74     22.68 o
  13   0   5        3.15        8.62     13.96 o
  15   0   5       47.62       70.35     24.60 o
 -16   1   5        0.00        0.00     11.24 o
 -15   1   5        0.58        0.40     11.78 o
 -14   1   5        5.05        3.46     12.35 o
 -13   1   5       11.68       15.56      7.20 o
 -12   1   5       11.94       11.96     12.70 o
 -11   1   5        0.44        2.78      6.81 o
 -10   1   5       43.30       52.25      7.21 o
  -9   1   5        3.59        1.01      5.89 o
  -8   1   5       68.66       71.28      5.37 o
  -7   1   5        7.69        4.44      3.46 o
  -6   1   5      336.41      324.88      9.02 o
  -5   1   5       80.49       69.35      3.51 o
  -4   1   5       41.42       40.61      3.09 o
  -3   1   5        3.63        0.00      2.16 o
  -2   1   5      708.16      638.91      9.91 o
  -1   1   5     1179.51     1174.66     16.89 o
   0   1   5      527.29      519.94      8.22 o
   1   1   5     2317.29     2014.73     27.01 o
   2   1   5      458.74      423.36      6.80 o
   3   1   5      675.52      615.59      9.83 o
   4   1   5     2203.95     2079.55     27.78 o
   5   1   5     2349.80     2040.12     27.45 o
   6   1   5      164.48      155.43      5.83 o
   7   1   5       38.02       29.21      4.30 o
   8   1   5      894.08      855.28     18.65 o
   9   1   5      204.34      206.14     12.92 o
  10   1   5       11.16        6.35      5.91 o
  11   1   5        2.30        4.97      7.25 o
  12   1   5       86.47      104.16      8.34 o
  13   1   5        4.33        7.41     12.48 o
  14   1   5        1.15        5.63     12.63 o
  15   1   5        0.02       18.86     14.17 o
  16   1   5        2.69        1.40     18.99 o
 -16   2   5        0.63        0.00     11.28 o
 -15   2   5        0.03        0.00     10.84 o
 -14   2   5        8.49       10.89     14.77 o
 -13   2   5       68.38       55.83      8.93 o
 -12   2   5        0.12        9.44      7.76 o
 -11   2   5        1.30       11.97      6.83 o
 -10   2   5       82.14       78.38      8.36 o
  -9   2   5      416.39      373.45     13.12 o
  -8   2   5       24.88       17.50      4.10 o
  -7   2   5        4.71       11.90      9.29 o
  -6   2   5       11.56       14.48      3.16 o
  -5   2   5      596.39      570.35     12.36 o
  -4   2   5        1.52        0.00      2.75 o
  -3   2   5        0.05        0.00      2.66 o
  -2   2   5      419.22      421.84      9.40 o
  -1   2   5      526.95      544.86     10.61 o
   0   2   5      712.22      731.15     12.53 o
   1   2   5      221.73      232.77      6.50 o
   2   2   5        6.75        5.65      3.34 o
   3   2   5      679.77      624.85     10.76 o
   4   2   5      239.71      238.86      5.49 o
   5   2   5      440.33      383.91      8.96 o
   6   2   5      371.68      335.81     12.46 o
   7   2   5      228.46      204.92      9.47 o
   8   2   5        1.89        0.00      3.90 o
   9   2   5       72.92       64.98      6.92 o
  10   2   5       98.96       82.29      8.73 o
  11   2   5       25.04       12.41      7.80 o
  12   2   5        0.63       18.08      9.81 o
  13   2   5        0.31        6.25      8.38 o
  14   2   5        5.63        3.69      9.24 o
  15   2   5        0.65        0.00     13.95 o
  16   2   5        0.42        9.61     14.81 o
 -15   3   5        0.54        4.30     15.02 o
 -14   3   5       35.49       23.10     10.84 o
 -13   3   5        9.93       20.35      9.86 o
 -12   3   5        6.16       20.11     11.28 o
 -11   3   5        5.65        1.79     11.08 o
 -10   3   5       58.49       60.12     11.21 o
  -9   3   5        5.85       10.67     11.96 o
  -8   3   5      250.74      268.89     12.30 o
  -7   3   5      172.08      191.34     14.81 o
  -6   3   5       18.73       14.80      5.44 o
  -5   3   5       96.58       92.10      7.60 o
  -4   3   5      786.63      786.49     17.51 o
  -3   3   5      773.77      785.51     18.00 o
  -2   3   5      141.58      176.13      6.63 o
  -1   3   5     1150.31     1372.42     24.86 o
   0   3   5     1247.17     1353.17     24.27 o
   1   3   5     1101.76     1260.86     25.90 o
   3   3   5     1500.12     1586.23     31.83 o
   4   3   5     1156.54     1182.73     21.09 o
   5   3   5      444.51      435.90     11.97 o
   6   3   5      186.30      176.96      8.19 o
   7   3   5      542.25      480.46     17.02 o
   8   3   5      267.73      264.54      8.41 o
   9   3   5      109.24      135.85      7.12 o
  10   3   5      252.99      282.56     16.59 o
  11   3   5      119.78      101.41     12.66 o
  12   3   5       27.39       18.55      7.94 o
  13   3   5       23.44       34.00      8.84 o
  14   3   5       44.62       38.04     11.88 o
  15   3   5       20.40       17.68     12.40 o
 -14   4   5        0.39        1.15     14.57 o
 -13   4   5        0.11        0.00     10.95 o
 -12   4   5        3.76        0.42     17.40 o
 -11   4   5       13.11       12.88     13.35 o
 -10   4   5       13.62        5.26     13.63 o
  -9   4   5        0.17       21.04      9.71 o
  -8   4   5        7.55       21.35     26.47 o
  -7   4   5       67.91       60.03      5.17 o
  -6   4   5       20.35       15.28      5.91 o
  -5   4   5        8.11        6.22      7.09 o
  -4   4   5       42.10       42.73      6.72 o
  -3   4   5       85.84       95.03      8.89 o
  -2   4   5        6.18        0.00      5.82 o
  -1   4   5       35.37       31.44      6.25 o
   0   4   5      369.46      405.81     14.45 o
   1   4   5       33.75       16.94      7.46 o
   2   4   5       25.13       12.68      5.58 o
   3   4   5      328.51      312.99     10.74 o
   4   4   5      223.60      198.24      8.93 o
   5   4   5        0.27        1.03      5.60 o
   6   4   5       48.87       51.58      7.40 o
   7   4   5      174.61      190.35      9.18 o
   8   4   5        6.97       12.52      8.15 o
   9   4   5       43.62       50.82     10.61 o
  10   4   5       63.62       79.45     10.20 o
  11   4   5       16.45       16.02      9.11 o
  12   4   5        0.01        0.00      9.77 o
  13   4   5       50.75       39.11     10.83 o
  14   4   5       14.35       12.23     12.06 o
 -13   5   5       11.26       15.34     21.78 o
 -12   5   5        0.32        0.00     18.69 o
 -11   5   5        2.07       16.23     19.76 o
 -10   5   5        0.00       40.42     18.88 o
  -9   5   5        1.07        0.00     17.28 o
  -8   5   5        0.04        0.00     16.32 o
  -7   5   5       99.86      102.22     10.40 o
  -6   5   5        0.06        0.00      3.59 o
  -5   5   5        7.46       10.54      5.89 o
  -4   5   5        0.22       14.58      6.43 o
  -3   5   5      433.16      455.63     24.28 o
  -2   5   5        8.86        4.55     10.07 o
  -1   5   5       33.24       30.53      6.83 o
   0   5   5       21.18       25.13      6.86 o
   1   5   5      224.88      273.40     15.37 o
   2   5   5       72.21       73.27      8.70 o
   3   5   5      237.18      217.56     10.09 o
   4   5   5      163.20      153.32     13.48 o
   5   5   5       22.49       29.43      7.26 o
   6   5   5       73.26       67.91      8.01 o
   7   5   5      265.59      249.65     14.41 o
   8   5   5       71.41       79.40     12.21 o
   9   5   5        1.15       11.18      6.59 o
  10   5   5       33.33       22.57     11.51 o
  11   5   5       40.09       49.86     10.31 o
  12   5   5        3.37       12.84     10.19 o
 -11   6   5        1.31        2.70     19.34 o
 -10   6   5        2.37        0.00     26.16 o
  -9   6   5        4.07        4.68     15.30 o
  -8   6   5       33.99        3.40     14.70 o
  -7   6   5       26.69       28.11     13.27 o
  -6   6   5        3.93        7.40     12.75 o
  -5   6   5       11.64        1.98     11.03 o
  -4   6   5      135.62      126.92     15.72 o
  -3   6   5        0.11        0.00      9.54 o
  -2   6   5        0.59        9.89     11.48 o
  -1   6   5        0.61        0.00     11.10 o
   0   6   5      196.83      208.71     23.92 o
   1   6   5       37.75       47.33     15.02 o
   2   6   5        1.78        0.00     11.74 o
   3   6   5       39.90       21.21     19.47 o
   4   6   5       59.25       61.49     12.64 o
   5   6   5        4.29       11.57     10.57 o
   6   6   5        2.51        3.62      9.72 o
   7   6   5       15.94        9.63      9.92 o
   8   6   5        0.80        0.00     11.65 o
   9   6   5        0.07        0.00     28.66 o
  10   6   5        0.10        4.55     14.18 o
  -7   7   5        3.05       69.02     29.61 o
  -6   7   5        0.09        7.71     23.16 o
  -5   7   5        3.65       39.02     37.81 o
  -4   7   5       16.92        0.00     14.29 o
  -3   7   5        0.00       23.57     15.45 o
  -2   7   5       13.77       10.03     16.02 o
  -1   7   5        9.15       14.83     14.40 o
   0   7   5       35.49       27.73     15.04 o
   1   7   5        1.90        0.00     12.97 o
   2   7   5       40.21       19.47     13.38 o
   3   7   5        9.37       27.23     13.63 o
   4   7   5        5.53       11.31     19.02 o
   5   7   5        8.67       10.66     11.61 o
   6   7   5       19.30        9.96     10.84 o
   7   7   5        0.09        0.00     11.92 o
 -16   0   6        0.13        0.00     19.85 o
 -14   0   6        1.89        5.11     11.45 o
 -12   0   6        3.02        1.33     10.85 o
 -10   0   6        1.54        0.00      6.98 o
  -8   0   6      157.66      175.67     10.66 o
  -6   0   6      246.65      222.36     10.34 o
  -4   0   6       92.96       87.07      6.46 o
  -2   0   6     1659.28     1621.73     30.71 o
   0   0   6      508.88      534.47     12.12 o
   2   0   6      539.90      491.21     10.05 o
   4   0   6       60.68       62.73      3.71 o
   6   0   6       98.63       93.77      6.08 o
   8   0   6      156.63      162.61     10.65 o
  10   0   6      123.62      121.88     10.19 o
  12   0   6       72.96       82.82     15.64 o
  14   0   6       35.36       42.23     30.84 o
  16   0   6       11.85        0.00     23.79 o
 -16   1   6        1.52        9.48     11.14 o
 -15   1   6        0.05        0.00      8.36 o
 -14   1   6        0.72        0.56      6.68 o
 -13   1   6        9.22        4.95      8.91 o
 -12   1   6        0.08        2.74      6.69 o
 -11   1   6        0.29        0.00      6.11 o
 -10   1   6        0.00        0.00      7.11 o
  -9   1   6       19.90       23.66      4.64 o
  -8   1   6        0.00        1.15      7.24 o
  -7   1   6       78.78       76.97      8.17 o
  -6   1   6        7.31       11.23      3.47 o
  -5   1   6        5.79        7.61      4.06 o
  -4   1   6       16.17       15.91      3.31 o
  -3   1   6      526.40      504.78      8.49 o
  -2   1   6     1315.81     1187.43     17.58 o
  -1   1   6      114.30      115.96      3.30 o
   0   1   6      272.74      293.92      5.77 o
   1   1   6       77.77       79.41      2.79 o
   2   1   6     3209.11     3104.55     39.52 o
   3   1   6      766.59      790.69     11.69 o
   4   1   6      615.11      597.92      9.14 o
   5   1   6       49.65       48.82      3.56 o
   6   1   6      495.01      497.41     10.36 o
   7   1   6      345.42      387.34      9.66 o
   8   1   6       15.58       14.23      6.37 o
   9   1   6       30.51       35.28      8.01 o
  10   1   6        5.19       12.78      6.32 o
  11   1   6        9.36        0.00     11.29 o
  12   1   6        6.27        1.35      8.22 o
  13   1   6        7.69        6.12     12.03 o
  14   1   6        1.10        4.11     13.14 o
  15   1   6        2.88       11.93     16.37 o
  16   1   6        1.04       15.08     16.50 o
 -16   2   6        7.01        0.00     11.85 o
 -15   2   6        8.59        0.00      9.93 o
 -14   2   6        5.06        0.00     11.34 o
 -13   2   6       20.51       33.38      8.27 o
 -12   2   6       46.18       41.50      9.77 o
 -11   2   6       57.88       52.64      8.70 o
 -10   2   6        4.86        2.95      8.57 o
  -9   2   6       29.76       24.77      5.36 o
  -8   2   6       37.98       45.31      5.17 o
  -7   2   6       32.64       45.57      4.67 o
  -6   2   6       48.16       43.08      4.95 o
  -4   2   6       98.55      102.46      4.58 o
  -3   2   6      308.23      309.98      7.35 o
  -2   2   6        7.71       14.04      3.78 o
  -1   2   6       43.00       47.75      3.34 o
   0   2   6      731.65      735.10     12.73 o
   1   2   6      452.52      504.63     10.36 o
   2   2   6      378.83      381.90      8.53 o
   3   2   6       10.12       15.19      3.09 o
   4   2   6      554.04      539.23      9.55 o
   5   2   6        0.00        0.00      4.68 o
   6   2   6      153.48      156.78      6.32 o
   8   2   6      150.43      163.47      8.14 o
  10   2   6        2.19       17.82     11.94 o
  11   2   6       11.90        6.13      7.83 o
  12   2   6       17.94        1.23      7.37 o
  13   2   6        9.58       20.97      9.81 o
  14   2   6        2.31        0.00      9.70 o
  15   2   6        0.67        6.85     14.32 o
  16   2   6        2.72        0.00     17.52 o
 -15   3   6        2.40        0.00     20.27 o
 -14   3   6        1.50        5.55     12.07 o
 -13   3   6       11.21        3.64     11.46 o
 -12   3   6        2.80        0.00     10.47 o
 -11   3   6        1.24       11.41     11.73 o
 -10   3   6        8.43        0.00     11.49 o
  -9   3   6      216.62      228.44     16.66 o
  -8   3   6       24.88       32.35     10.48 o
  -7   3   6       80.37      103.85     10.84 o
  -6   3   6      142.30      148.03     15.41 o
  -5   3   6      258.44      273.99     12.42 o
  -4   3   6       56.11       64.51      7.21 o
  -3   3   6      471.74      493.20     13.00 o
  -2   3   6      850.29      899.67     19.99 o
  -1   3   6        1.75        7.27      4.37 o
   0   3   6       11.04       13.06      3.67 o
   1   3   6      424.65      452.25     12.39 o
   2   3   6     1226.45     1293.62     24.31 o
   3   3   6        1.76        3.22      3.96 o
   4   3   6        3.95        8.55      4.63 o
   5   3   6      496.53      497.39     17.77 o
   6   3   6      564.66      573.37     14.50 o
   7   3   6       68.97       83.81      5.67 o
   9   3   6      284.48      291.75     10.46 o
  10   3   6      103.14      122.76      8.23 o
  11   3   6       22.35       16.98      7.73 o
  12   3   6        0.61       11.22     10.92 o
  13   3   6       30.99       19.79     11.04 o
  14   3   6       11.80       31.28     10.69 o
  15   3   6        2.51        0.00     15.51 o
 -14   4   6        2.64        0.00     11.44 o
 -13   4   6        5.59        0.00     10.52 o
 -12   4   6        0.71       14.82     11.22 o
 -11   4   6       54.03       45.55     10.97 o
 -10   4   6        2.33        0.00      9.52 o
  -9   4   6        0.34        0.00      8.56 o
  -8   4   6       45.89       59.66     18.36 o
  -7   4   6      182.79      170.49     15.08 o
  -6   4   6       16.51       14.46      9.19 o
  -5   4   6       53.56       57.07      9.90 o
  -4   4   6       66.85       51.71      7.98 o
  -3   4   6       14.85       18.71      6.60 o
  -2   4   6       40.26       23.36      7.83 o
  -1   4   6       72.46       73.26      6.95 o
   0   4   6       19.07       33.85      7.93 o
   1   4   6      127.27      137.23      7.44 o
   2   4   6        4.09        2.84      5.83 o
   3   4   6       65.69       64.20      6.41 o
   4   4   6      179.04      171.92      8.82 o
   5   4   6      139.95      136.71      8.76 o
   6   4   6        5.01        0.00      8.92 o
   7   4   6      139.98      130.32      9.50 o
   8   4   6      134.32      125.77      7.43 o
   9   4   6       89.13       87.66     12.35 o
  10   4   6        4.99       11.97      9.99 o
  11   4   6       61.02       48.35     15.85 o
  12   4   6       36.99       24.76     10.43 o
  13   4   6       26.02       24.82     12.06 o
  14   4   6        1.91        0.00     10.59 o
 -12   5   6        1.63        0.00     19.56 o
 -11   5   6       63.93       40.04     27.81 o
 -10   5   6        0.49        0.00     17.56 o
  -9   5   6        1.40        0.00     33.34 o
  -8   5   6        0.21        0.00     15.30 o
  -7   5   6      217.11      195.22     21.95 o
  -6   5   6       74.40       61.05     17.24 o
  -5   5   6       14.28        3.70      8.64 o
  -4   5   6       24.75       10.24     10.34 o
  -3   5   6      494.11      464.40     31.04 o
  -2   5   6      115.47      116.76      9.96 o
  -1   5   6       38.02       31.38      6.97 o
   0   5   6       13.44       25.77      6.81 o
   1   5   6      923.05      861.74     24.74 o
   2   5   6       72.76       77.63     10.84 o
   3   5   6       25.55       27.21      8.02 o
   4   5   6      294.73      291.90     13.90 o
   5   5   6      623.93      602.45     18.17 o
   6   5   6       48.75       46.72      8.00 o
   7   5   6        1.97       18.71      8.22 o
   8   5   6      184.76      184.10     11.64 o
   9   5   6      106.72      108.31     14.59 o
  10   5   6        5.91        0.00      9.16 o
  11   5   6       13.65        2.27     10.81 o
  12   5   6       31.16       22.01     11.15 o
 -10   6   6        6.36        6.45     16.74 o
  -9   6   6        4.03        0.00     16.19 o
  -8   6   6        0.94        0.00     14.54 o
  -7   6   6        0.87       15.25     14.54 o
  -6   6   6        1.02        0.00     12.25 o
  -5   6   6       59.66       70.08     15.92 o
  -4   6   6       49.96       48.62     12.10 o
  -3   6   6       29.19       13.71     10.40 o
  -2   6   6       64.46       71.58     10.88 o
  -1   6   6      148.94      192.61     18.44 o
   0   6   6      225.79      165.36     20.86 o
   1   6   6       43.06       11.11     12.34 o
   2   6   6       41.38       49.07     13.01 o
   3   6   6       70.59       80.60     13.55 o
   4   6   6       91.04       76.35     17.24 o
   5   6   6        0.57        0.00      9.59 o
   6   6   6        4.19        0.00     10.01 o
   7   6   6        5.33        2.73     10.64 o
   8   6   6        4.16        7.08     20.02 o
   9   6   6       14.83       37.34     15.27 o
  10   6   6        0.07        0.00     13.99 o
  -7   7   6        5.04       20.98     24.41 o
  -6   7   6        1.57        0.00     22.45 o
  -5   7   6        3.05       17.62     15.59 o
  -4   7   6        0.61        6.89     15.11 o
  -3   7   6        3.51        1.42     15.59 o
  -2   7   6       21.43       21.83     15.29 o
  -1   7   6       26.44       28.20     15.56 o
   0   7   6        0.84        0.00     14.12 o
   1   7   6        8.00        0.80     13.75 o
   2   7   6       10.91        0.00     12.74 o
   3   7   6       21.14       19.32     16.15 o
   4   7   6        0.52        0.00     14.91 o
   5   7   6       19.21        8.21     12.52 o
   6   7   6        2.52        1.98     11.87 o
   7   7   6       12.15        9.84     14.61 o
 -15   0   7        1.64        0.00     11.32 o
 -13   0   7        0.00        0.00     10.60 o
 -11   0   7        2.78        0.00      6.13 o
  -9   0   7       40.53       48.80      8.16 o
  -7   0   7       19.22       16.97      6.25 o
  -5   0   7      166.59      185.17      7.78 o
  -3   0   7       47.48       44.39      3.93 o
  -1   0   7       23.96       18.02      5.10 o
   3   0   7        3.30        1.98      4.55 o
   5   0   7      130.85      122.31      5.87 o
   7   0   7      289.93      306.09     15.47 o
   9   0   7        3.04        9.24      6.76 o
  11   0   7      187.74      202.92     13.49 o
  13   0   7       14.54       26.45     14.81 o
  15   0   7       26.58       26.93     24.99 o
 -16   1   7        0.24       11.27     13.04 o
 -15   1   7        0.53        0.87      8.78 o
 -14   1   7        0.12        0.00      7.97 o
 -13   1   7        4.45        1.67      6.96 o
 -12   1   7        0.36        0.00      6.89 o
 -11   1   7        8.91       11.54     11.18 o
 -10   1   7        3.69        9.82      8.27 o
  -9   1   7       36.62       44.67      5.03 o
  -8   1   7       31.82       37.47      4.62 o
  -7   1   7       41.88       45.51      6.12 o
  -6   1   7       25.04       24.87      2.96 o
  -5   1   7        5.55        6.91      4.30 o
  -4   1   7      271.34      255.55      6.05 o
  -3   1   7      964.58      845.38     12.50 o
  -2   1   7        1.44        1.87      2.41 o
  -1   1   7        9.85        5.77      1.89 o
   0   1   7        3.60        3.76      2.03 o
   1   1   7     2840.33     2855.36     37.99 o
   2   1   7       65.29       64.30      3.09 o
   3   1   7      181.88      156.13      4.17 o
   4   1   7      235.06      237.19      5.37 o
   5   1   7      391.48      381.66      8.55 o
   6   1   7      143.15      132.91      4.72 o
   7   1   7       27.55       25.14      4.69 o
   8   1   7       63.73       59.79      6.72 o
   9   1   7       10.88       14.27      5.78 o
  10   1   7        4.14        5.16      5.86 o
  11   1   7        3.65        0.00      6.28 o
  12   1   7        3.93        0.00      9.29 o
  13   1   7        8.62       11.87     12.77 o
  14   1   7        2.90        0.00     12.93 o
  15   1   7        2.53        0.79     16.11 o
  16   1   7        0.42       20.11     17.18 o
 -16   2   7        0.00        0.00     12.12 o
 -15   2   7        2.72        0.00     13.91 o
 -14   2   7        1.65        1.62      9.79 o
 -13   2   7        0.13        0.00      7.65 o
 -12   2   7        0.27        0.00      7.21 o
 -11   2   7       15.04        3.15      7.01 o
 -10   2   7       80.57       79.93      6.80 o
  -9   2   7      136.80      136.12      7.83 o
  -8   2   7        7.70        9.35      3.33 o
  -7   2   7       72.89       71.81      6.83 o
  -6   2   7     1293.56     1211.33     38.93 o
  -5   2   7     1112.26     1025.19     20.86 o
  -4   2   7      261.64      258.43      7.12 o
  -3   2   7      192.36      214.60      6.82 o
  -2   2   7     2950.44     3084.32     49.51 o
  -1   2   7      682.75      706.34     12.51 o
   0   2   7      505.33      510.81      9.28 o
   1   2   7      563.46      585.90     10.82 o
   2   2   7     1101.39     1305.08     21.89 o
   3   2   7      123.74      141.07      6.65 o
   4   2   7        1.64        4.19      3.00 o
   5   2   7      528.87      517.80     14.66 o
   6   2   7      260.46      328.55     10.21 o
   7   2   7       84.07       71.93      6.89 o
   8   2   7       52.87       52.30      8.87 o
   9   2   7       43.61       45.98      7.67 o
  10   2   7       59.24       43.35      8.39 o
  11   2   7       19.57       23.18      8.98 o
  12   2   7        0.14        0.00      8.22 o
  13   2   7        1.84        0.00      8.65 o
  14   2   7        4.33        0.00      8.60 o
  15   2   7        2.94        0.00      9.42 o
 -15   3   7        2.98       21.49     11.09 o
 -14   3   7        2.04        2.82     10.88 o
 -13   3   7        0.01        0.00      9.61 o
 -12   3   7        5.84        0.00      9.23 o
 -11   3   7       10.93       10.67      9.39 o
 -10   3   7       14.45        8.92      8.81 o
  -9   3   7        8.36        2.83      8.90 o
  -8   3   7       79.24       84.16      9.69 o
  -7   3   7       83.93       90.43      9.49 o
  -6   3   7       25.31       23.44      7.25 o
  -5   3   7      113.52      112.79      6.53 o
  -4   3   7      512.35      492.10     12.08 o
  -3   3   7      541.11      576.76     14.26 o
  -2   3   7     1182.10     1200.03     23.77 o
  -1   3   7      370.23      396.81      9.15 o
   0   3   7      269.75      295.60      7.08 o
   1   3   7     1186.04     1299.40     24.56 o
   2   3   7      900.85      957.92     19.25 o
   3   3   7      239.15      265.48      8.21 o
   4   3   7        2.64        5.23      5.24 o
   5   3   7      629.24      620.26     20.17 o
   6   3   7        1.97        2.82      5.24 o
   7   3   7       28.12       27.67      5.83 o
   8   3   7        1.24       10.60      4.59 o
   9   3   7       79.82       70.35      6.40 o
  10   3   7        6.06        6.98      6.25 o
  11   3   7        1.17        0.00      6.18 o
  12   3   7        5.22        1.14      8.01 o
  13   3   7        2.62        0.00     13.49 o
  14   3   7        0.52        7.59     12.06 o
  15   3   7        0.79        6.50     10.80 o
 -14   4   7        5.53        1.21     17.09 o
 -13   4   7        0.17        2.39     10.46 o
 -12   4   7       25.53       25.52     11.19 o
 -11   4   7        3.77        0.00     10.42 o
 -10   4   7        6.40        3.55      9.56 o
  -9   4   7       23.13       34.86     13.43 o
  -8   4   7      106.23       92.01     12.31 o
  -7   4   7        1.57        9.11      9.69 o
  -6   4   7       20.09       21.58      5.26 o
  -5   4   7       63.09       55.38     10.48 o
  -4   4   7        7.41        7.79      6.34 o
  -3   4   7       87.63       76.42      9.71 o
  -2   4   7      142.83      135.21     12.29 o
  -1   4   7       29.28       30.32      4.71 o
   0   4   7      186.44      176.02      8.66 o
   1   4   7      108.65      102.25      7.51 o
   2   4   7       85.24       83.73      7.37 o
   3   4   7      228.95      227.08     10.56 o
   4   4   7      149.45      160.56      9.49 o
   5   4   7       57.55       54.20      8.30 o
   6   4   7       85.01       85.66      8.89 o
   7   4   7       47.83       52.19      8.64 o
   8   4   7       35.18       43.55      7.62 o
   9   4   7       44.47       53.36     10.20 o
  10   4   7       56.56       61.73      7.78 o
  11   4   7        0.01        0.00     10.35 o
  12   4   7       10.30        5.87      9.25 o
  13   4   7        9.21        0.00     13.50 o
  14   4   7        6.88        7.77     10.69 o
 -12   5   7        0.04       12.42     17.27 o
 -11   5   7       21.40       27.23     16.69 o
 -10   5   7        3.83        0.53     14.71 o
  -9   5   7        2.21        0.00     14.36 o
  -8   5   7        0.71        0.00     13.90 o
  -7   5   7      248.77      215.86     26.43 o
  -6   5   7        0.72       17.30     16.38 o
  -5   5   7       15.95       29.72     21.47 o
  -4   5   7       29.26       46.96     11.44 o
  -3   5   7      360.91      336.00     17.43 o
  -2   5   7       11.63        0.00      9.27 o
  -1   5   7        0.88        2.01      8.50 o
   0   5   7      195.11      233.31     17.80 o
   1   5   7       58.96       50.78     10.74 o
   2   5   7       66.81       57.61     10.60 o
   4   5   7      109.35      111.88     10.65 o
   5   5   7        3.27        0.00      7.22 o
   6   5   7       71.05       52.75      9.73 o
   7   5   7      109.65       96.95     21.54 o
   8   5   7        0.34        9.18      8.04 o
   9   5   7        2.60        0.00      8.90 o
  10   5   7       26.31       24.06     14.94 o
  11   5   7        9.10        6.04     18.09 o
  12   5   7       10.34        0.00     13.79 o
 -10   6   7       70.19       49.94     16.44 o
  -9   6   7       16.92       14.08     15.74 o
  -8   6   7       33.56       39.99     14.22 o
  -7   6   7       25.16       23.52     13.05 o
  -6   6   7      255.14      229.22     18.11 o
  -5   6   7       13.84       33.01     12.63 o
  -4   6   7      176.61      160.62     15.13 o
  -3   6   7      176.48      190.21     15.49 o
  -2   6   7      434.56      418.35     22.13 o
  -1   6   7        3.75       19.28     10.97 o
   0   6   7      177.74      241.44     19.29 o
   1   6   7      101.48       95.07     15.24 o
   2   6   7      414.04      426.94     23.66 o
   3   6   7       27.64       60.67     13.44 o
   4   6   7       11.54       27.30     12.29 o
   5   6   7        0.08       13.99     11.82 o
   6   6   7      254.44      245.57     17.46 o
   7   6   7       88.57       77.67     12.31 o
   8   6   7       14.58        0.00     19.75 o
   9   6   7        6.50       22.01     16.61 o
  10   6   7       83.76       70.40     14.90 o
  -7   7   7        5.50       42.69     71.29 o
  -6   7   7        1.17        0.00     15.96 o
  -5   7   7        3.45       25.99     20.02 o
  -4   7   7        5.85        0.00     20.75 o
  -3   7   7        4.79       19.13     15.37 o
  -2   7   7        7.25       10.97     15.04 o
  -1   7   7        0.06        2.19     14.27 o
   0   7   7       40.10       33.41     26.70 o
   1   7   7        0.45        7.12     17.67 o
   2   7   7       31.87       40.72     21.42 o
   3   7   7        9.21        0.00     16.11 o
   4   7   7       37.77       24.01     17.50 o
   5   7   7        3.68        0.00     11.82 o
   6   7   7       20.96       21.85     13.27 o
 -16   0   8        5.41        0.00     14.76 o
 -14   0   8       10.08        6.96     11.43 o
 -12   0   8        0.02       11.71     16.97 o
 -10   0   8       62.49       61.35      7.89 o
  -8   0   8       12.48       19.11      6.31 o
  -6   0   8      561.39      515.56     26.16 o
  -4   0   8      156.53      177.86      7.35 o
  -2   0   8      433.04      499.68     11.31 o
   0   0   8      744.62      814.57     16.36 o
   4   0   8      377.34      400.84     11.64 o
   6   0   8        2.75       16.27     15.19 o
   8   0   8      136.54      133.55     16.58 o
  10   0   8       33.78       28.50      7.79 o
  12   0   8       32.86       25.33     14.86 o
  14   0   8        0.29       27.24     22.35 o
  16   0   8        2.78       27.44     26.02 o
 -16   1   8        3.06        0.00     12.73 o
 -15   1   8        0.01        0.00      8.86 o
 -14   1   8        0.79        3.56      8.59 o
 -13   1   8        0.08        0.00      9.54 o
 -12   1   8        5.29        0.00      6.43 o
 -11   1   8        0.74        0.79      6.24 o
 -10   1   8        4.59        0.00      7.24 o
  -9   1   8       14.99        3.49      5.68 o
  -8   1   8       70.21       83.90      5.14 o
  -7   1   8       49.44       49.94      4.18 o
  -6   1   8        1.48        0.00      2.93 o
  -5   1   8      163.84      170.33      5.94 o
  -4   1   8      345.29      322.95      9.10 o
  -3   1   8      214.74      197.46      4.91 o
  -2   1   8      267.98      255.67      6.57 o
  -1   1   8       10.80        8.92      2.07 o
   0   1   8       39.22       41.95      2.79 o
   1   1   8      126.29      148.88      3.92 o
   2   1   8      173.34      190.88      7.38 o
   3   1   8      142.78      153.01      5.09 o
   4   1   8        0.90        0.00      2.84 o
   5   1   8       17.13       14.02      3.05 o
   6   1   8        5.86       12.04      4.94 o
   7   1   8       49.92       42.85      4.96 o
   8   1   8       57.80       70.40      7.16 o
   9   1   8        0.42        0.00      6.41 o
  10   1   8       20.46       19.67      6.82 o
  11   1   8        6.74        3.20      6.57 o
  12   1   8       14.30       14.43      8.44 o
  13   1   8        1.28       10.75     12.64 o
  14   1   8       11.11       10.85     13.63 o
  15   1   8        1.84        0.00     16.20 o
  16   1   8        0.02       10.40     17.80 o
 -15   2   8        0.05        0.00     11.88 o
 -14   2   8        1.53        0.76      9.96 o
 -13   2   8        1.74        0.00      7.73 o
 -12   2   8        0.87        0.00      7.56 o
 -11   2   8        2.26        0.00      7.03 o
 -10   2   8        5.83       11.24      7.35 o
  -9   2   8       10.67       13.68      4.28 o
  -8   2   8        0.67        8.23      7.27 o
  -7   2   8        1.44        5.11      5.13 o
  -6   2   8       15.05       13.46      4.46 o
  -5   2   8       95.30       89.92      5.75 o
  -4   2   8        0.13        0.00      4.17 o
  -3   2   8       77.60       84.41      5.32 o
  -2   2   8       14.62       15.06      4.01 o
  -1   2   8       94.84      113.43      5.13 o
   0   2   8       17.27       24.95      3.11 o
   1   2   8       48.29       50.60      4.36 o
   2   2   8      363.31      357.37      7.92 o
   3   2   8      544.92      590.71     11.86 o
   4   2   8       35.18       42.64      4.26 o
   5   2   8      436.48      439.72     11.45 o
   6   2   8      149.88      151.95      6.83 o
   7   2   8      473.16      476.22     13.55 o
   8   2   8       34.98       28.86      5.50 o
   9   2   8      100.18      120.54     12.47 o
  10   2   8        0.07        0.00      9.06 o
  11   2   8       40.60       44.90     11.83 o
  12   2   8       13.63       31.61     10.91 o
  13   2   8        6.35        2.54      8.50 o
  14   2   8        2.53        0.55      9.53 o
  15   2   8        0.02        7.36      9.67 o
 -15   3   8        0.08        0.35     10.81 o
 -14   3   8        5.64        7.23     11.92 o
 -13   3   8        0.54        0.00     10.03 o
 -12   3   8        3.56        0.00      9.40 o
 -11   3   8        3.12        0.00      9.21 o
 -10   3   8       76.28       90.34     10.86 o
  -9   3   8        0.00        0.00      8.10 o
  -8   3   8       49.60       50.72     10.44 o
  -7   3   8       38.70       39.93      8.46 o
  -6   3   8      329.13      319.95     18.69 o
  -5   3   8      183.90      177.37      7.43 o
  -4   3   8      543.59      527.52     16.81 o
  -3   3   8      508.32      508.63     12.93 o
  -2   3   8      416.22      402.36     10.68 o
  -1   3   8      246.99      243.10      7.22 o
   0   3   8     1227.83     1222.17     21.82 o
   1   3   8      607.57      621.48     14.78 o
   2   3   8       74.66       87.59      5.40 o
   3   3   8       96.83      118.10      6.03 o
   4   3   8      458.47      460.10     12.06 o
   5   3   8       20.35       25.20      5.20 o
   6   3   8        0.05        0.00      5.59 o
   7   3   8      227.96      192.81      8.02 o
   8   3   8       16.74       10.77      5.31 o
   9   3   8        0.06        0.00      8.32 o
  10   3   8        0.22        0.46      5.91 o
  11   3   8       37.69       17.34     10.38 o
  12   3   8        2.21        0.00      8.08 o
  13   3   8        6.51        0.00      9.27 o
  14   3   8        0.26        0.00     11.49 o
 -14   4   8        0.40        1.72     13.50 o
 -13   4   8        5.81        0.00     10.17 o
 -12   4   8        6.18        0.53      9.89 o
 -11   4   8        6.17        2.00     10.06 o
 -10   4   8       18.44       15.30      9.24 o
  -9   4   8       36.85       38.07     11.90 o
  -8   4   8       12.41        0.00     10.27 o
  -7   4   8        0.70        0.00     11.43 o
  -6   4   8      136.40      121.36     10.57 o
  -5   4   8       30.94       33.39      5.65 o
  -4   4   8        7.73        7.92      6.64 o
  -3   4   8       35.08       42.15      6.10 o
  -2   4   8       47.58       39.16      3.31 o
  -1   4   8       19.99       23.74      5.43 o
   0   4   8      130.37      129.39      6.50 o
   1   4   8       17.69       28.17      6.34 o
   2   4   8       10.58        8.84      6.95 o
   3   4   8       17.36        9.04      6.74 o
   4   4   8      115.03      114.77     11.51 o
   5   4   8       12.94       11.09      5.69 o
   6   4   8        0.69        0.00      7.73 o
   7   4   8        3.02       11.73      7.36 o
   8   4   8       35.06       40.85      7.65 o
   9   4   8       35.60       63.38     24.24 o
  10   4   8       25.64       15.09      8.90 o
  11   4   8        0.28        0.00      7.83 o
  12   4   8        4.39        0.00     10.44 o
  13   4   8        9.84        2.68     10.52 o
 -12   5   8        1.35        5.31     15.99 o
 -11   5   8        5.91        6.63     15.19 o
 -10   5   8       47.75       40.40     15.96 o
  -9   5   8        0.54        6.31     14.32 o
  -8   5   8        0.98        0.00     13.49 o
  -7   5   8       21.09        1.67     12.65 o
  -6   5   8      116.13      132.98     14.55 o
  -5   5   8       79.57       85.59     18.39 o
  -4   5   8       55.19       54.74     11.55 o
  -3   5   8        0.30        9.31     10.44 o
  -2   5   8       85.21       65.36     10.03 o
  -1   5   8      277.99      280.70     14.14 o
   0   5   8      475.24      464.55     35.61 o
   1   5   8      135.95      144.41     13.54 o
   2   5   8       97.43      112.10     12.88 o
   3   5   8      170.11      205.80     16.52 o
   4   5   8      416.88      379.88     16.72 o
   5   5   8      158.89      169.59     11.24 o
   6   5   8       61.85       72.27     11.78 o
   7   5   8        8.00        7.84     14.22 o
   8   5   8       50.40       46.84      9.42 o
   9   5   8       39.58       41.69      8.77 o
  10   5   8        3.56        0.00      9.62 o
  11   5   8        0.01        0.00     10.50 o
  12   5   8        1.11        0.00     10.81 o
 -10   6   8       12.13       22.98     19.48 o
  -9   6   8       49.23       19.41     14.74 o
  -8   6   8        3.02        6.82     13.77 o
  -7   6   8       19.42       23.69     13.54 o
  -6   6   8      215.71      240.72     37.37 o
  -5   6   8      159.28      143.28     14.68 o
  -4   6   8        0.01        0.02     11.51 o
  -3   6   8       18.25       23.19     14.18 o
  -2   6   8      633.88      610.93     27.45 o
  -1   6   8      130.09      175.44     15.99 o
   0   6   8       27.07       21.96     11.26 o
   1   6   8       47.32       56.74     14.22 o
   2   6   8      587.37      572.26     27.24 o
   3   6   8       10.66       33.28     14.89 o
   4   6   8      214.65      165.06     17.06 o
   5   6   8       78.75      111.72     20.03 o
   6   6   8      244.18      245.18     20.99 o
   7   6   8        4.53        6.13     12.97 o
   8   6   8      128.38      134.50     37.27 o
   9   6   8       36.27       43.72     16.07 o
  -6   7   8        0.05        0.00     16.05 o
  -5   7   8       47.00       36.25     16.56 o
  -4   7   8        0.28        6.82     16.21 o
  -3   7   8        1.12        5.70     15.19 o
  -2   7   8       16.20       24.15     15.53 o
  -1   7   8       59.16       76.41     16.46 o
   0   7   8        2.78       24.50     14.98 o
   1   7   8       16.77       12.83     14.58 o
   2   7   8        3.50       29.37     14.28 o
   3   7   8       25.72        0.97     17.60 o
   4   7   8        0.12        1.44     21.91 o
   5   7   8        2.55        0.00     12.32 o
   6   7   8        0.82       24.85     12.48 o
 -15   0   9        9.59       13.19     11.65 o
 -13   0   9        8.88        4.75     10.26 o
 -11   0   9       18.17       19.07     10.01 o
  -9   0   9       21.13       21.61      6.77 o
  -7   0   9      157.75      168.87      9.91 o
  -5   0   9      740.55      716.26     19.71 o
  -3   0   9       37.33       38.59      4.63 o
  -1   0   9     5925.94     5776.12    121.65 o
   1   0   9      891.02      898.65     19.45 o
   3   0   9     4457.11     4514.38     85.74 o
   5   0   9      618.35      547.60     18.24 o
   7   0   9      487.28      477.37     20.86 o
   9   0   9       68.08       51.72     12.24 o
  11   0   9       26.33       37.21     13.81 o
  13   0   9       20.43        7.54     20.12 o
  15   0   9        0.52       36.84     24.02 o
 -16   1   9        1.74        0.00     16.87 o
 -15   1   9        2.42        0.00      8.69 o
 -14   1   9        3.58        0.00      8.67 o
 -13   1   9        0.18        1.22      8.27 o
 -12   1   9        3.89       11.26      7.21 o
 -11   1   9        0.10        0.00      8.01 o
 -10   1   9        1.37        8.20      6.13 o
  -9   1   9        1.26        1.30      2.95 o
  -8   1   9        1.95        0.00      3.91 o
  -7   1   9       49.39       61.21      6.69 o
  -6   1   9      131.61      128.22      8.97 o
  -5   1   9       44.43       48.52      4.20 o
  -4   1   9      101.14      117.63      5.23 o
  -3   1   9       81.28       94.87      4.45 o
  -2   1   9     1126.15     1089.61     18.27 o
  -1   1   9     1343.21     1266.42     18.48 o
   0   1   9     1286.18     1317.72     20.27 o
   1   1   9       10.02       13.09      2.42 o
   2   1   9      885.45      888.44     15.47 o
   3   1   9     1803.39     1735.01     30.41 o
   4   1   9      383.31      392.07      9.47 o
   5   1   9        3.51        4.61      4.59 o
   6   1   9      127.57      133.31      7.89 o
   7   1   9      244.89      253.84      9.20 o
   8   1   9       14.06       28.42      7.69 o
   9   1   9        1.09       12.95      5.79 o
  10   1   9       22.98        9.20      8.83 o
  11   1   9       20.31       28.27      7.09 o
  12   1   9        6.27        0.00      7.34 o
  13   1   9        0.02        0.00      9.74 o
  14   1   9        5.44        1.96     11.74 o
  15   1   9        5.08        0.00     20.16 o
 -15   2   9        1.92       29.23     13.03 o
 -14   2   9        1.52        0.00      8.31 o
 -13   2   9        5.86       15.69      7.86 o
 -12   2   9       14.57       22.68      8.63 o
 -11   2   9        0.00        2.06      7.32 o
 -10   2   9        9.75       18.09      7.50 o
  -9   2   9       16.54        7.28      9.80 o
  -7   2   9        9.93        7.61      3.83 o
  -6   2   9      385.44      375.32     15.38 o
  -5   2   9      106.50      118.11      7.47 o
  -4   2   9       23.68       26.10      5.15 o
  -3   2   9      110.45       99.98      5.78 o
  -2   2   9     1280.27     1240.11     25.19 o
  -1   2   9      480.91      490.14     11.77 o
   0   2   9       12.41       13.16      5.29 o
   1   2   9      177.69      159.18      7.89 o
   2   2   9     1071.04     1085.40     19.75 o
   3   2   9      164.04      199.98      6.50 o
   4   2   9      330.98      338.85      9.51 o
   5   2   9        0.77        1.52      6.55 o
   6   2   9      350.69      342.14     10.24 o
   7   2   9        1.45        5.52      5.24 o
   8   2   9       88.49       91.14      7.45 o
   9   2   9       25.23       29.88      7.65 o
  10   2   9       36.60       46.55     11.83 o
  11   2   9        6.70        4.73      7.54 o
  12   2   9        2.04        0.00      9.00 o
  13   2   9        1.32        0.11      8.58 o
  14   2   9        0.18        3.53     11.93 o
  15   2   9        1.09        0.00     10.18 o
 -14   3   9        0.02        7.89     10.46 o
 -13   3   9        3.70        0.00     10.18 o
 -12   3   9        6.38        3.80     10.48 o
 -11   3   9       58.18       52.37     10.69 o
 -10   3   9        0.58        0.00      8.47 o
  -9   3   9       19.66       18.72      8.97 o
  -8   3   9        3.10        9.15      7.98 o
  -7   3   9      127.10      127.36     10.32 o
  -6   3   9      137.50      162.03      8.87 o
  -5   3   9       55.91       69.18      5.83 o
  -4   3   9        0.41        0.00      4.03 o
  -3   3   9        8.90        9.79      4.41 o
  -2   3   9      413.46      414.33     12.11 o
  -1   3   9       22.08       28.51      4.41 o
   0   3   9       58.93       72.36      4.43 o
   1   3   9       95.61      100.49      6.37 o
   2   3   9        0.08        0.00      4.02 o
   3   3   9        1.09       11.03      6.17 o
   4   3   9       89.01       97.54      6.33 o
   5   3   9      100.54      107.77      6.35 o
   6   3   9       86.03       92.55      7.91 o
   7   3   9       14.63       11.77      8.26 o
   8   3   9       27.15       25.44      6.24 o
   9   3   9       14.23       17.13      6.41 o
  10   3   9        2.69        0.00      8.83 o
  11   3   9        8.14        4.40      6.97 o
  12   3   9        8.43        6.18      9.13 o
  13   3   9        0.22        0.00      8.89 o
  14   3   9        0.26        8.67     10.52 o
 -13   4   9        1.78        0.70     10.50 o
 -12   4   9       26.36       23.57     10.98 o
 -11   4   9        0.54        1.71     11.31 o
 -10   4   9        1.10        5.89     11.13 o
  -9   4   9       30.55       30.13     11.27 o
  -8   4   9      101.08      119.40     15.79 o
  -7   4   9        1.31        6.67      9.36 o
  -6   4   9       16.54       10.95      9.17 o
  -5   4   9        4.63        2.23      4.56 o
  -4   4   9       78.57       65.32      8.02 o
  -3   4   9       22.61       25.50      5.64 o
  -2   4   9        2.30        1.93      5.29 o
  -1   4   9      124.31      114.49      6.31 o
   0   4   9       41.69       40.47      4.55 o
   1   4   9      100.29      123.04      6.71 o
   2   4   9       36.64       54.54      8.64 o
   3   4   9      141.59      150.42     10.76 o
   4   4   9       12.31       13.13      7.58 o
   5   4   9        4.06       17.34      6.27 o
   6   4   9        0.13        0.00      8.44 o
   7   4   9       10.24        1.19      9.37 o
   8   4   9        5.66       18.50      8.62 o
   9   4   9       19.97        8.42      8.04 o
  10   4   9        0.31        1.68     13.07 o
  11   4   9        0.04        0.00      8.31 o
  12   4   9       10.12       12.27     10.94 o
  13   4   9        5.86        4.25     10.65 o
 -12   5   9        0.56        0.00     14.89 o
 -11   5   9        0.02        0.00     18.36 o
 -10   5   9       10.30        0.00     14.68 o
  -9   5   9        1.42       10.43     13.94 o
  -8   5   9       16.80       12.69     15.57 o
  -7   5   9        8.48        0.00     15.86 o
  -6   5   9       64.01       47.59     13.10 o
  -5   5   9       45.06       43.45     11.59 o
  -4   5   9      222.51      194.40     14.30 o
  -3   5   9      202.36      219.52     14.32 o
  -2   5   9       28.76       51.55      9.26 o
   0   5   9      747.98      717.17     28.07 o
   1   5   9      345.09      359.13     18.38 o
   2   5   9        7.72       27.33      9.79 o
   3   5   9       28.10       49.24     10.63 o
   4   5   9      490.54      443.74     18.38 o
   5   5   9       88.18      111.31      9.55 o
   6   5   9       42.12       34.35      9.77 o
   7   5   9       50.70       56.51     11.49 o
   8   5   9       97.35       78.89      9.85 o
   9   5   9        9.96        3.60      8.12 o
  10   5   9        9.29        2.88     10.65 o
  11   5   9       25.75       40.56     20.03 o
  -9   6   9       19.27       19.44     14.26 o
  -8   6   9        0.14        1.67     20.40 o
  -7   6   9       71.86       47.62     13.46 o
  -6   6   9        0.63        2.77     12.31 o
  -5   6   9       57.15       46.62     13.15 o
  -4   6   9        0.19       15.92     14.46 o
  -3   6   9      227.32      200.65     20.58 o
  -2   6   9       11.66       24.26     12.58 o
  -1   6   9      120.93      125.89     15.08 o
   0   6   9       17.44        9.49     13.63 o
   1   6   9       61.97       27.89     16.28 o
   2   6   9       23.60       28.80     13.24 o
   3   6   9      198.87      177.89     17.54 o
   4   6   9       65.72       49.90     17.38 o
   5   6   9        1.73       16.77     11.89 o
   6   6   9        8.96        5.97     11.87 o
   7   6   9       72.75       51.65     14.46 o
   8   6   9       24.52       28.23     28.37 o
   9   6   9        6.36        8.31     13.48 o
  -6   7   9      103.66      104.26     22.77 o
  -5   7   9       10.92       29.31     19.85 o
  -4   7   9        0.66        0.00     15.37 o
  -3   7   9       72.34       60.84     18.12 o
  -2   7   9       69.05       83.93     18.62 o
  -1   7   9       24.22       18.03     19.75 o
   0   7   9        6.88       27.30     19.19 o
   1   7   9       72.33       70.38     16.08 o
   2   7   9       16.92       40.26     15.46 o
   3   7   9        0.02        0.00     17.38 o
   4   7   9        0.80       31.20     20.52 o
   5   7   9       26.77        2.50     21.14 o
 -16   0  10        0.01        0.00     11.65 o
 -14   0  10       49.15       61.36     17.64 o
 -12   0  10       16.46       25.97      7.66 o
 -10   0  10       65.01       78.71      8.78 o
  -8   0  10       72.22       87.07      8.09 o
  -6   0  10      248.17      241.05     11.39 o
  -4   0  10      294.30      279.94     10.36 o
  -2   0  10     2567.89     2605.22     61.63 o
   0   0  10     1779.06     1687.68     34.32 o
   2   0  10     2057.13     2054.88     48.39 o
   4   0  10     1931.60     1858.35     44.52 o
   6   0  10       12.89       12.45      9.78 o
   8   0  10      388.40      394.68     19.82 o
  10   0  10       53.23       55.05     10.01 o
  12   0  10       24.68       27.64     11.11 o
  14   0  10       21.05       31.20     22.37 o
 -15   1  10        5.24        5.37      8.60 o
 -14   1  10        2.67        2.75      8.49 o
 -13   1  10        0.37        4.26     10.14 o
 -12   1  10       63.88       69.02      7.91 o
 -11   1  10       70.48       74.85      7.79 o
 -10   1  10       71.33       83.49      6.80 o
  -9   1  10       12.73       21.68      5.51 o
  -8   1  10      100.69      118.93      8.23 o
  -7   1  10      901.67      833.53     17.23 o
  -6   1  10      334.68      336.61      8.93 o
  -5   1  10      232.44      251.36      7.41 o
  -4   1  10     1000.54     1021.11     19.87 o
  -3   1  10     4954.84     4951.00     85.99 o
  -2   1  10      950.65      998.99     18.72 o
  -1   1  10      497.79      518.49     11.53 o
   0   1  10     3223.27     3481.26     60.32 o
   1   1  10     4590.40     4657.43     80.05 o
   2   1  10     1188.44     1207.91     19.95 o
   3   1  10      101.55      104.24      5.66 o
   4   1  10      556.72      600.45     13.02 o
   5   1  10      606.01      615.34     15.92 o
   6   1  10      271.83      262.27      8.20 o
   7   1  10        4.93        4.46      3.51 o
   8   1  10        3.13        0.65      3.55 o
   9   1  10       34.82       31.80      9.65 o
  10   1  10        5.58        0.00      7.37 o
  11   1  10        2.67        0.00      7.51 o
  12   1  10        8.96        0.00     10.69 o
  13   1  10        5.20        0.30     13.23 o
  14   1  10        0.00        0.00     10.19 o
  15   1  10        0.86        0.00     15.90 o
 -15   2  10        0.49        0.00     11.45 o
 -14   2  10        6.38        3.66     15.99 o
 -13   2  10        5.88        5.24      8.35 o
 -12   2  10        3.72        0.84      7.91 o
 -11   2  10        0.87       13.35      7.78 o
 -10   2  10       16.20       20.01     10.83 o
  -9   2  10       15.15        7.71      7.04 o
  -8   2  10       12.17       19.57      6.74 o
  -7   2  10      141.28      147.64      8.44 o
  -6   2  10       14.81       19.19      7.76 o
  -5   2  10        1.66        5.57      4.95 o
  -4   2  10        7.89        3.23      4.34 o
  -3   2  10      346.63      316.36     11.42 o
  -2   2  10        2.19        6.19      4.56 o
   0   2  10       92.51      102.48      4.60 o
   1   2  10       31.92       34.87      3.25 o
   2   2  10       96.10       90.83      4.77 o
   3   2  10      383.30      439.85      9.53 o
   4   2  10       54.80       53.38      5.09 o
   5   2  10        3.16        7.33      4.46 o
   6   2  10      228.83      209.34      8.56 o
   7   2  10      248.93      257.69     10.53 o
   8   2  10        7.40        7.18      6.05 o
   9   2  10        6.19        7.99      6.87 o
  10   2  10       45.70       43.14      7.54 o
  11   2  10       12.31        0.00      7.66 o
  12   2  10        0.01        0.00      7.80 o
  13   2  10        0.29        0.00      8.56 o
  14   2  10        0.32        3.08      9.03 o
  15   2  10        0.06        0.00     18.24 o
 -14   3  10        1.53        0.00     10.34 o
 -13   3  10        0.31        0.00      9.78 o
 -12   3  10       15.02       18.91      9.96 o
 -11   3  10        1.64       11.34      9.19 o
 -10   3  10        3.38       14.31      8.87 o
  -9   3  10       42.94       43.14      9.10 o
  -8   3  10       18.96       18.06      8.52 o
  -7   3  10       37.65       42.87      9.80 o
  -6   3  10        4.51        8.25      5.67 o
  -5   3  10      218.31      232.88     11.37 o
  -4   3  10        0.46        3.73      4.19 o
  -3   3  10      155.85      189.96      9.91 o
  -2   3  10        6.30        7.94      5.50 o
   1   3  10       10.55       10.39      4.28 o
   2   3  10        0.01        4.19      9.08 o
   3   3  10      248.86      194.12     13.07 o
   4   3  10       71.41       99.17     10.96 o
   5   3  10       15.54       15.46      4.84 o
   6   3  10        5.03       13.75      5.44 o
   7   3  10       85.26      101.91      7.68 o
   8   3  10       12.09        9.55      6.20 o
   9   3  10        0.18        0.50      7.42 o
  10   3  10        0.47        7.27      7.32 o
  11   3  10        8.12        0.00      8.72 o
  12   3  10        0.57        0.00      9.94 o
  13   3  10        1.77        0.31     10.34 o
  14   3  10        0.27        3.12     10.18 o
 -13   4  10        0.02       16.93     17.44 o
 -12   4  10        0.93       28.15     10.61 o
 -11   4  10        0.03        8.81     10.05 o
 -10   4  10       96.67       93.64     13.33 o
  -9   4  10        4.09       20.79     11.13 o
  -8   4  10        6.71        0.00     10.08 o
  -7   4  10        4.72        2.93      9.53 o
  -6   4  10       97.79       99.42     11.10 o
  -5   4  10        1.95        1.42      8.25 o
  -4   4  10        3.06        4.48      8.28 o
  -3   4  10        0.02        2.78      5.58 o
  -2   4  10        1.74        4.97      5.20 o
  -1   4  10       76.52       94.12      6.95 o
   0   4  10        0.26        5.27      6.43 o
   1   4  10       36.56       44.83      5.57 o
   2   4  10       37.45       45.89      9.06 o
   3   4  10       21.73       34.01     10.20 o
   4   4  10        0.73        5.21      6.30 o
   5   4  10        3.40       11.55      6.89 o
   6   4  10        0.13        9.67      5.71 o
   7   4  10        3.54        0.00      7.95 o
   8   4  10        2.94        0.00      7.59 o
   9   4  10        6.34       13.43      8.48 o
  10   4  10        6.28        0.00      8.10 o
  11   4  10        5.54        1.56      8.90 o
  12   4  10        0.01        2.63     16.31 o
  13   4  10        2.63       24.26     25.71 o
 -11   5  10        0.14       21.23     15.24 o
 -10   5  10        3.42       14.09     14.89 o
  -9   5  10        5.63       14.21     13.71 o
  -8   5  10       22.03       27.12     14.46 o
  -7   5  10        0.05        7.01     11.77 o
  -6   5  10       92.73       58.53     12.36 o
  -5   5  10       35.78       41.27     11.52 o
  -4   5  10       15.20        5.43      9.68 o
  -3   5  10       93.60       82.95     11.02 o
  -2   5  10      276.29      279.48     14.20 o
  -1   5  10       70.44       73.85     10.43 o
   0   5  10       10.68       13.87      9.34 o
   1   5  10      323.99      296.82     16.13 o
   2   5  10      158.74      163.76     13.33 o
   3   5  10       15.07       12.85     10.27 o
   4   5  10       87.84       80.12     11.05 o
   5   5  10      168.55      157.96     10.19 o
   6   5  10       49.59       36.51     10.48 o
   7   5  10        1.53        0.00     16.80 o
   8   5  10      105.17       96.44     10.35 o
   9   5  10       18.35        3.87      8.70 o
  10   5  10        9.93       14.87      8.48 o
  11   5  10        0.57        1.33     11.81 o
  -9   6  10        2.03       13.90     16.50 o
  -8   6  10       14.29       33.22     13.81 o
  -7   6  10       39.76       53.95     20.62 o
  -6   6  10       45.83       47.28     15.34 o
  -5   6  10        8.24        0.00     13.65 o
  -4   6  10       53.63       40.45     15.29 o
  -3   6  10       56.96       33.93     14.46 o
  -2   6  10       61.73       47.79     13.88 o
  -1   6  10        3.60        0.00     12.60 o
   0   6  10        0.03        0.00     12.73 o
   1   6  10        8.86        1.49     21.42 o
   2   6  10       31.88       36.02     14.51 o
   3   6  10        4.85       10.25     13.96 o
   4   6  10       46.50        9.51     17.07 o
   5   6  10        6.56       20.77     12.05 o
   6   6  10        7.74        7.32     11.49 o
   7   6  10       21.49       17.96     12.41 o
   8   6  10       12.63       22.11     10.71 o
   9   6  10        8.75       19.19     19.06 o
  -5   7  10        7.84       12.64     19.47 o
  -4   7  10       39.17       59.46     30.50 o
  -3   7  10        0.81        8.10     19.14 o
  -2   7  10       67.94       52.23     17.37 o
  -1   7  10       13.87       30.09     16.06 o
   0   7  10       50.33       58.46     16.73 o
   1   7  10        2.26        0.00     15.15 o
   2   7  10        1.51       12.08     18.15 o
   3   7  10        1.29        0.00     31.31 o
   4   7  10       29.94       34.45     20.19 o
 -15   0  11        0.25        0.00     18.26 o
 -13   0  11        8.82        6.42     20.74 o
 -11   0  11       56.69       44.57      7.92 o
  -9   0  11      198.41      173.04     10.71 o
  -7   0  11      498.22      431.78     15.95 o
  -5   0  11      505.45      518.60     17.69 o
  -3   0  11      813.63      737.99     22.35 o
  -1   0  11      709.70      819.27     28.19 o
   1   0  11      557.84      574.34     18.64 o
   3   0  11     1120.31     1175.92     33.00 o
   5   0  11      646.08      637.35     25.65 o
   7   0  11      296.73      310.41     17.15 o
   9   0  11      421.94      372.52     26.02 o
  11   0  11        5.85       10.09      9.73 o
  13   0  11       94.06       89.91     30.28 o
  15   0  11        0.11        0.00     22.88 o
 -15   1  11        0.08        0.00      9.44 o
 -14   1  11        2.86        0.00      8.42 o
 -13   1  11       10.92        9.79      7.55 o
 -12   1  11       37.84       47.93      7.52 o
 -11   1  11       35.14       45.15      8.84 o
 -10   1  11       13.05       19.96      4.92 o
  -9   1  11        2.42        0.00      4.20 o
  -8   1  11      270.07      252.98     11.06 o
  -7   1  11      160.33      173.73      8.79 o
  -6   1  11        7.53        5.79      3.74 o
  -5   1  11        0.88        0.90      3.61 o
  -4   1  11      745.92      712.90     14.96 o
  -3   1  11      136.08      152.66      7.28 o
  -2   1  11       91.27       89.50      4.89 o
   0   1  11      204.55      208.47      6.81 o
   1   1  11      173.54      174.26      6.64 o
   2   1  11      495.11      481.85      9.79 o
   3   1  11       65.69       73.85      5.61 o
   4   1  11       70.29       70.78      4.38 o
   5   1  11      108.99      111.08      5.21 o
   6   1  11      259.72      277.16      8.50 o
   7   1  11      273.53      291.42      9.06 o
   8   1  11      108.30      115.68      7.93 o
   9   1  11        4.91        0.69      5.42 o
  10   1  11       44.53       41.52      6.99 o
  11   1  11      116.04      137.43     12.85 o
  12   1  11       17.53       15.44      8.84 o
  13   1  11        0.02        0.00      8.60 o
  14   1  11        6.17        0.00     11.98 o
  15   1  11       17.25       14.15     19.43 o
 -15   2  11        8.34       18.38     12.81 o
 -14   2  11        1.61        8.11      8.99 o
 -13   2  11        2.07        8.84      8.51 o
 -12   2  11        1.66        0.00      7.51 o
 -11   2  11       21.03       25.73      7.63 o
 -10   2  11        0.88        0.50      7.01 o
  -9   2  11        0.27        0.00      6.83 o
  -8   2  11       27.37       29.22      6.36 o
  -7   2  11        1.11        4.05      5.17 o
  -6   2  11        0.00        0.29      5.52 o
  -5   2  11       91.61       84.63      7.12 o
  -4   2  11      209.17      208.57      9.26 o
  -3   2  11       14.64       14.29      4.92 o
  -2   2  11        8.42        1.68      3.27 o
  -1   2  11      305.17      274.30     10.84 o
   0   2  11        6.30        4.88      3.54 o
   1   2  11       59.48       50.87      3.88 o
   2   2  11      188.22      187.31      5.82 o
   3   2  11       54.38       61.90      4.37 o
   4   2  11       51.53       65.07      4.69 o
   5   2  11       85.59       85.29      6.51 o
   6   2  11      173.52      169.90      7.92 o
   7   2  11        0.57        5.00      4.85 o
   8   2  11        1.28        0.00      5.89 o
   9   2  11        5.64        7.30      8.51 o
  10   2  11        7.26       15.15      7.43 o
  11   2  11        1.16        0.00      9.26 o
  12   2  11        1.65       22.10      8.92 o
  13   2  11        2.08        3.48     13.96 o
  14   2  11        1.99        0.00     10.13 o
 -14   3  11        4.34        6.41     10.41 o
 -13   3  11        7.73        0.00     11.49 o
 -12   3  11        0.01        3.96      9.22 o
 -11   3  11       30.46       26.73      9.57 o
 -10   3  11       48.73       47.29      9.84 o
  -9   3  11       42.20       33.38      9.91 o
  -8   3  11        7.62       12.59      8.63 o
  -7   3  11       58.90       44.04      9.82 o
  -6   3  11      263.88      247.00     14.80 o
  -5   3  11       36.98       39.33      5.61 o
  -4   3  11        2.01       11.91      8.06 o
  -3   3  11       56.93       62.82      7.46 o
  -2   3  11      122.58      146.37     10.90 o
  -1   3  11        0.07        1.05      5.45 o
   0   3  11       72.87       60.27      6.21 o
   1   3  11       16.69       13.53      4.61 o
   2   3  11       27.10       34.35      6.80 o
   3   3  11        0.49        0.00      5.75 o
   4   3  11       23.16       27.53      7.34 o
   5   3  11        1.85        6.33      5.28 o
   6   3  11        4.54        0.00      5.54 o
   7   3  11        1.29        3.90      6.86 o
   8   3  11       11.63       14.43      6.48 o
   9   3  11        0.03        0.00      6.96 o
  10   3  11        7.56        8.89      8.02 o
  11   3  11        1.06        0.00      7.69 o
  12   3  11        9.69        0.70     12.21 o
  13   3  11        0.67        0.00     14.22 o
 -13   4  11       45.00       38.99     14.36 o
 -12   4  11        1.91        0.00      9.98 o
 -11   4  11        2.54       21.76     12.39 o
 -10   4  11       97.76      106.06     13.20 o
  -9   4  11      133.60      130.75     13.90 o
  -8   4  11       11.54       33.96     12.11 o
  -7   4  11      104.38      121.28     12.00 o
  -6   4  11      334.74      336.80     19.09 o
  -5   4  11       83.60       95.93     10.23 o
  -4   4  11       45.05       55.80      8.28 o
  -3   4  11      694.04      655.91     20.29 o
  -2   4  11      374.12      399.36     14.11 o
  -1   4  11        6.14       18.62      5.58 o
   0   4  11      205.80      189.94      9.36 o
   1   4  11      825.28      823.68     22.16 o
   2   4  11      251.08      265.36     15.11 o
   3   4  11        0.31        7.93     10.77 o
   4   4  11      147.31      178.45     17.55 o
   5   4  11      150.70      172.35     14.51 o
   6   4  11       97.96       99.93     10.10 o
   7   4  11        0.50        0.00      7.29 o
   8   4  11        7.54        2.15      7.13 o
   9   4  11        6.49       20.37      8.08 o
  10   4  11       11.29        9.72      7.89 o
  11   4  11        0.00        0.00      8.62 o
  12   4  11        0.15        5.15     11.28 o
 -11   5  11        1.41        0.00     14.82 o
 -10   5  11        1.18        0.00     13.75 o
  -9   5  11       62.68       77.04     19.19 o
  -8   5  11        1.60       11.20     13.03 o
  -7   5  11       69.66       56.54     12.80 o
  -6   5  11        0.73        8.51     11.15 o
  -5   5  11      194.68      142.81     13.33 o
  -4   5  11       19.63       34.18     10.33 o
  -3   5  11      319.14      332.22     16.21 o
  -1   5  11      188.98      154.22     15.81 o
   0   5  11       67.86       82.38     11.52 o
   1   5  11      197.54      228.02     16.13 o
   2   5  11       45.41       44.11     11.16 o
   3   5  11      136.72      130.39     14.39 o
   4   5  11        5.95        9.57      9.73 o
   5   5  11       14.80       29.76      9.90 o
   6   5  11       38.64       61.12     10.63 o
   7   5  11       70.12       66.29     10.51 o
   8   5  11        2.64        0.00     10.77 o
   9   5  11        0.03        1.95     10.78 o
  10   5  11        5.40        7.15      9.42 o
  -8   6  11       57.60       48.05     14.01 o
  -7   6  11       26.91       27.06     16.13 o
  -6   6  11        0.57        0.95     14.78 o
  -5   6  11        0.00        0.00     14.27 o
  -4   6  11       84.90       83.72     16.73 o
  -3   6  11       24.05       37.69     15.13 o
  -2   6  11        9.56        9.89     12.68 o
  -1   6  11        6.66       25.14     14.05 o
   0   6  11       19.50       36.76     13.43 o
   1   6  11        0.03       20.45     18.70 o
   2   6  11       51.01       14.61     13.03 o
   3   6  11       31.08       27.07     13.26 o
   4   6  11        0.82        1.55     20.80 o
   5   6  11        0.02       12.44     14.44 o
   6   6  11       79.20       86.95     39.84 o
   7   6  11        4.52       24.16     15.57 o
   8   6  11        1.96       23.52     19.19 o
  -4   7  11       23.47       37.03     20.93 o
  -3   7  11        3.66        0.00     18.15 o
  -2   7  11       22.60       24.49     19.03 o
  -1   7  11        0.04        0.00     16.76 o
   0   7  11       26.57       44.14     19.52 o
   1   7  11        8.29       89.86     44.02 o
   2   7  11       21.12       33.68     20.09 o
   3   7  11       14.56       35.59     20.37 o
 -14   0  12      117.38      133.61     30.28 o
 -12   0  12        1.95       19.79     10.40 o
 -10   0  12     1022.18     1079.68     54.99 o
  -6   0  12     3613.87     3241.22     87.05 o
  -4   0  12      123.87      124.62      8.53 o
  -2   0  12     5643.75     5343.09    160.47 o
   0   0  12     1074.92      970.55     25.42 o
   2   0  12     3499.96     3402.28     87.30 o
   4   0  12      400.10      358.71     14.17 o
   6   0  12      629.23      618.83     22.26 o
   8   0  12        3.37        0.00     13.90 o
  10   0  12       12.86        1.49      8.32 o
  12   0  12        0.00        5.30     11.40 o
  14   0  12        3.57        0.00     21.35 o
 -15   1  12        7.88        0.00      9.79 o
 -14   1  12        0.09        2.29      9.07 o
 -13   1  12        7.55        4.85      8.10 o
 -12   1  12       11.74        0.00      7.70 o
 -11   1  12       25.52       33.70      7.41 o
 -10   1  12        0.73        0.58      4.35 o
  -9   1  12        9.15        6.59      7.75 o
  -8   1  12       18.02       22.02      7.09 o
  -7   1  12        5.52       12.66      4.66 o
  -6   1  12       15.36       13.43      4.13 o
  -5   1  12        7.28        0.28      5.31 o
  -4   1  12       83.20       85.16      5.54 o
  -3   1  12        1.37        0.00      3.82 o
  -2   1  12        0.03        2.19      4.17 o
  -1   1  12      159.67      166.84      6.45 o
   0   1  12      235.50      217.14      7.07 o
   1   1  12      127.08      132.62      5.31 o
   2   1  12        0.16        0.00      3.15 o
   3   1  12      310.93      323.10     13.08 o
   4   1  12        0.57        2.73      3.91 o
   5   1  12      137.56      119.58      5.80 o
   6   1  12       71.10       74.64      4.95 o
   7   1  12      109.07      115.48      6.29 o
   8   1  12        8.62        5.94      5.02 o
   9   1  12       14.45       13.97      6.82 o
  10   1  12       31.33       30.98      9.01 o
  11   1  12        2.62        0.00     11.43 o
  12   1  12        0.56        0.00      8.71 o
  13   1  12        0.27        0.00      9.34 o
  14   1  12        1.25        0.00     12.15 o
 -14   2  12        0.27       14.29     17.35 o
 -13   2  12        2.14       11.27     14.70 o
 -12   2  12       41.60       69.34     11.46 o
 -11   2  12        4.28        9.08      9.29 o
 -10   2  12        0.03        0.00      6.97 o
  -9   2  12        2.28        0.00      6.67 o
  -8   2  12       26.57       34.91      8.27 o
  -7   2  12        0.84        0.00      2.73 o
  -6   2  12        4.59        7.92      5.83 o
  -5   2  12      125.94      130.69      8.54 o
  -4   2  12        3.90        3.80      6.75 o
  -3   2  12        5.74        1.74      3.33 o
  -2   2  12       21.38       23.72      4.22 o
  -1   2  12       75.11       70.82      7.22 o
   0   2  12       15.82       14.02      3.96 o
   1   2  12       29.15       28.42      3.60 o
   2   2  12        4.36        4.42      4.78 o
   3   2  12        1.97        2.91      4.96 o
   4   2  12        4.82        9.43      3.83 o
   5   2  12        0.02        2.40      5.14 o
   6   2  12       16.86       19.89      5.61 o
   7   2  12        2.47        0.00      8.33 o
   8   2  12        3.28        0.00      6.35 o
   9   2  12        0.03        0.00      6.28 o
  10   2  12        0.09        6.93      6.69 o
  11   2  12        8.37        0.76      9.48 o
  12   2  12        3.03        0.00     14.97 o
  13   2  12        1.39        1.61      9.48 o
  14   2  12        1.53        0.00     10.10 o
 -13   3  12        2.91        0.00     13.50 o
 -12   3  12       21.10       42.43     16.53 o
 -11   3  12       22.90       21.62     10.71 o
 -10   3  12       63.84       77.38     10.77 o
  -9   3  12       79.03       97.65     14.03 o
  -8   3  12       66.57       91.98     10.68 o
  -7   3  12      120.41      111.02     10.91 o
  -6   3  12      131.61      132.19      9.77 o
  -5   3  12      109.43       87.02      9.27 o
  -4   3  12       44.56       31.94      7.72 o
  -3   3  12      166.10      198.59     11.06 o
  -2   3  12      167.15      166.14     13.40 o
  -1   3  12       23.07       28.61      7.96 o
   0   3  12        0.00        1.78      4.49 o
   1   3  12        8.02        5.43      4.13 o
   2   3  12      159.02      150.56      9.03 o
   3   3  12      137.74      151.27      9.57 o
   4   3  12       26.57       25.18      6.11 o
   5   3  12        0.00        2.15      6.95 o
   6   3  12      104.44       98.11     11.39 o
   7   3  12       52.80       53.86      7.63 o
   8   3  12       39.64       23.69      8.10 o
   9   3  12        1.75        0.00      7.34 o
  10   3  12       47.69       58.01      8.75 o
  11   3  12       21.56       24.29      8.77 o
  12   3  12       22.00       23.49     13.55 o
  13   3  12        1.09        0.00     14.22 o
 -12   4  12        0.08        0.00     15.54 o
 -11   4  12        7.13        0.00     11.81 o
 -10   4  12       13.45       30.21     11.97 o
  -9   4  12       59.27       51.17     11.51 o
  -8   4  12        1.03       19.88     10.73 o
  -7   4  12        3.89        9.77      9.56 o
  -6   4  12      331.20      316.07     16.04 o
  -5   4  12      122.09      125.24     10.95 o
  -4   4  12       19.42       30.83      8.41 o
  -3   4  12      106.09      143.51     10.45 o
  -2   4  12     1079.65     1056.36     28.43 o
  -1   4  12      202.51      225.33     11.57 o
   0   4  12       64.41       66.60      8.04 o
   1   4  12      396.84      378.94     13.76 o
   2   4  12      633.65      680.87     24.15 o
   3   4  12      140.47      185.17     14.08 o
   4   4  12      103.33      111.73     11.92 o
   5   4  12      174.10      181.01     10.56 o
   6   4  12      104.32      112.81     12.41 o
   7   4  12        8.75        9.86      8.62 o
   8   4  12       65.26       63.41      8.89 o
   9   4  12       46.53       35.33      9.18 o
  10   4  12       24.59       49.21     17.98 o
  11   4  12        0.70        0.00     12.62 o
  12   4  12       15.81       11.70     11.32 o
 -10   5  12       34.86       20.49     13.66 o
  -9   5  12       34.14       33.30     13.64 o
  -8   5  12        9.56        0.00     12.65 o
  -7   5  12        4.45        2.78     11.31 o
  -6   5  12      139.14       95.73     13.06 o
  -5   5  12       39.68       44.97     14.71 o
  -4   5  12      115.58      105.45     12.66 o
  -3   5  12      111.88      118.32     11.13 o
  -2   5  12      110.25       93.66     15.26 o
  -1   5  12       27.12       19.97     13.17 o
   0   5  12      122.02       98.65     16.11 o
   1   5  12      200.40      196.66     14.59 o
   2   5  12       14.30       22.27     14.75 o
   3   5  12       20.45       15.34     10.08 o
   4   5  12        8.83       14.52     12.35 o
   5   5  12      102.20       92.19     12.34 o
   6   5  12        0.34        0.00      9.65 o
   7   5  12        1.38       11.22     10.29 o
   8   5  12        0.01        0.00      8.35 o
   9   5  12       26.21       33.58      9.54 o
  10   5  12        1.84       13.74     10.09 o
  -8   6  12       21.75       35.06     18.47 o
  -7   6  12        0.80        0.00     20.58 o
  -6   6  12        8.63       23.21     15.06 o
  -5   6  12        3.28       16.18     19.97 o
  -4   6  12       33.62       37.82     15.47 o
  -3   6  12        5.13        0.00     13.69 o
  -2   6  12       38.42       31.41     18.24 o
  -1   6  12        1.31       21.39     13.95 o
   0   6  12        1.02        0.00     13.24 o
   1   6  12       53.21       44.60     14.71 o
   2   6  12       23.62       29.17     14.27 o
   3   6  12        7.01        0.00     18.94 o
   4   6  12        0.25        6.04     13.53 o
   5   6  12       64.66       75.28     19.47 o
   6   6  12        5.86       16.22     12.95 o
   7   6  12        1.70       23.53     15.85 o
  -2   7  12        4.77       30.19     35.73 o
  -1   7  12        0.36       15.19     18.52 o
   0   7  12        1.86       13.04     17.12 o
   1   7  12       27.24        3.37     20.52 o
   2   7  12       42.25       49.59     22.03 o
 -15   0  13        0.00        0.00     12.22 o
 -13   0  13       45.28       48.43     12.28 o
 -11   0  13        8.23       12.29      7.19 o
  -9   0  13      223.00      241.73     12.88 o
  -7   0  13        1.42        7.30      6.69 o
  -5   0  13      484.27      489.76     29.45 o
  -3   0  13      853.48      730.65     26.16 o
  -1   0  13      537.29      569.93     21.78 o
   1   0  13     1583.56     1439.82     40.38 o
   5   0  13      347.38      313.14     16.69 o
   7   0  13       73.62       67.14     18.24 o
   9   0  13       81.99       73.58     20.07 o
  11   0  13       61.68       59.56     17.47 o
  13   0  13       37.00       30.11     13.91 o
 -14   1  13        6.09        0.00      9.23 o
 -13   1  13        0.09        0.00      8.64 o
 -12   1  13       10.32       12.33      9.26 o
 -11   1  13        5.58        3.72      6.98 o
 -10   1  13        0.04        0.00      7.47 o
  -9   1  13        3.20        1.57      4.35 o
  -8   1  13        0.26        3.73      4.15 o
  -7   1  13      111.28      129.85      6.68 o
  -6   1  13       60.86       71.93      5.61 o
  -5   1  13        9.50        0.00      4.75 o
  -4   1  13       18.08       26.47      6.49 o
  -3   1  13      304.48      286.57      8.89 o
  -2   1  13      104.15      105.96      6.32 o
  -1   1  13       57.00       66.24      5.38 o
   0   1  13        2.59        3.62      3.83 o
   1   1  13       75.01       77.90      5.20 o
   2   1  13       37.03       33.15      3.94 o
   3   1  13        6.32       15.87      5.42 o
   4   1  13        0.02        3.05      7.00 o
   5   1  13        3.88       10.09      4.62 o
   6   1  13       11.70        9.18      4.62 o
   8   1  13       19.06       25.72      7.60 o
   9   1  13        0.99        2.60      7.18 o
  10   1  13        1.77        0.87      8.93 o
  11   1  13        0.23        6.62      8.47 o
  12   1  13       15.73        8.42      8.95 o
  13   1  13        0.01        0.00     10.29 o
  14   1  13        0.70        0.00      9.29 o
 -14   2  13        0.03       16.15     11.78 o
 -13   2  13       26.02       20.17      8.53 o
 -12   2  13        6.98        3.30      8.06 o
 -11   2  13       11.87       21.86      7.92 o
 -10   2  13        3.69        7.26      7.36 o
  -9   2  13       34.29       52.75      8.98 o
  -8   2  13        1.25        3.86      7.57 o
  -7   2  13       20.30       22.16      6.61 o
  -6   2  13      105.60      113.28     10.28 o
  -5   2  13        3.22        2.42      7.55 o
  -4   2  13        0.01        7.94      3.59 o
  -3   2  13       36.76       35.01      5.60 o
  -2   2  13      180.37      160.30      9.12 o
  -1   2  13        0.66        3.07      5.33 o
   0   2  13      111.45      108.62      7.38 o
   1   2  13        1.09        7.12      6.61 o
   2   2  13        2.67        4.04      4.47 o
   3   2  13        0.38        7.98      3.56 o
   4   2  13       59.20       65.66      8.32 o
   5   2  13       27.63       33.08      4.86 o
   6   2  13       13.01       10.49      5.75 o
   7   2  13       19.84       16.95      6.72 o
   8   2  13        0.10        1.13      7.22 o
   9   2  13       17.52       19.30      7.36 o
  10   2  13        6.06        0.00      7.49 o
  11   2  13       36.29       24.79      9.87 o
  12   2  13        4.02       23.70     10.46 o
  13   2  13        5.94        3.85     10.51 o
 -13   3  13       34.63       44.45     10.91 o
 -12   3  13        9.14       17.22      9.75 o
 -11   3  13       80.29       77.53     12.35 o
 -10   3  13       11.89       28.38      9.39 o
  -9   3  13       72.39       81.66     10.63 o
  -8   3  13       19.44       11.54     11.76 o
  -7   3  13      200.24      175.22     12.81 o
  -6   3  13        0.20       10.92      8.70 o
  -5   3  13       21.53       12.86      8.16 o
  -4   3  13       80.11       87.24      9.35 o
  -3   3  13      324.86      323.88     14.00 o
  -2   3  13      271.20      284.24     17.36 o
  -1   3  13       21.23       21.19      8.20 o
   0   3  13       11.16       24.18      7.36 o
   1   3  13      266.22      253.76     11.41 o
   2   3  13      520.04      495.88     16.38 o
   3   3  13      127.82      138.48      8.08 o
   4   3  13       71.05       67.55      6.79 o
   5   3  13      107.25      112.70      7.66 o
   6   3  13      115.75      115.66      9.05 o
   7   3  13       98.33      120.62     12.45 o
   8   3  13       88.73       83.57      9.43 o
   9   3  13       19.80       11.92      9.19 o
  10   3  13       13.54       12.63      8.47 o
  11   3  13       35.20       36.85     11.93 o
  12   3  13       42.20       40.11     13.79 o
  13   3  13        0.51        2.68     10.47 o
 -12   4  13        3.41        0.00     11.56 o
 -11   4  13        0.23       27.36     12.68 o
 -10   4  13        2.13        0.00     15.14 o
  -9   4  13       83.92       74.53     12.08 o
  -8   4  13       28.18       26.81     12.12 o
  -7   4  13       22.02       22.71      9.68 o
  -6   4  13       24.53       32.07      9.78 o
  -5   4  13      262.67      238.70     13.78 o
  -4   4  13      211.49      201.89     16.66 o
  -3   4  13       61.11       46.59     10.34 o
  -2   4  13       85.26      102.32      9.23 o
  -1   4  13      193.97      169.46     13.72 o
   0   4  13      517.17      465.44     23.03 o
   1   4  13        6.66       25.63     10.17 o
   2   4  13       23.47       21.45      9.75 o
   3   4  13       13.89       12.99      8.66 o
   4   4  13      273.78      287.41     13.26 o
   5   4  13        2.94        5.25      6.34 o
   6   4  13        1.69        0.00      8.32 o
   7   4  13        1.12       15.75      9.29 o
   8   4  13       43.50       37.46      9.61 o
   9   4  13        0.18        8.24      9.33 o
  10   4  13        1.23        0.00      8.50 o
  11   4  13        1.61       19.66     11.35 o
 -10   5  13        6.59       12.95     18.36 o
  -9   5  13       13.53       38.13     13.34 o
  -8   5  13       27.36       23.50     12.52 o
  -7   5  13       25.17       29.60     15.48 o
  -6   5  13       18.53        7.94     14.04 o
  -5   5  13      109.95      104.42     12.39 o
  -4   5  13      183.53      163.71     16.56 o
  -3   5  13       17.22       12.77     17.80 o
  -2   5  13       17.21       30.73     14.08 o
  -1   5  13      211.19      182.90     17.61 o
   0   5  13      253.98      230.80     19.01 o
   1   5  13       15.79       13.98     11.06 o
   2   5  13        0.63        0.00     10.08 o
   3   5  13       68.22       77.15     11.57 o
   4   5  13      127.97      127.34     10.93 o
   5   5  13       48.83       54.96     14.75 o
   6   5  13        7.15        0.00      9.96 o
   7   5  13        7.52       19.15     14.52 o
   8   5  13       52.32       42.11     10.65 o
   9   5  13       19.76       28.04     10.02 o
  -7   6  13        2.56        0.00     18.42 o
  -6   6  13        3.91        0.00     15.53 o
  -5   6  13       15.33       38.27     15.64 o
  -4   6  13        1.75       11.70     15.19 o
  -3   6  13       23.59       44.09     16.02 o
  -2   6  13        4.08       38.92     14.54 o
  -1   6  13        0.80       14.54     14.78 o
   0   6  13       22.77       38.49     14.60 o
   1   6  13       14.64       22.73     14.55 o
   2   6  13        0.32        6.97     13.16 o
   3   6  13        2.91        0.00     27.15 o
   4   6  13       16.92       10.90     14.18 o
   5   6  13        1.95        0.00     12.58 o
   6   6  13        1.11       67.18     32.19 o
   7   6  13        0.60       16.34     16.41 o
 -14   0  14        0.32       12.52     13.82 o
 -12   0  14       16.59       34.32     12.77 o
 -10   0  14        5.57        0.00     12.72 o
  -8   0  14      210.37      257.62     13.86 o
  -6   0  14       27.06       24.56      6.73 o
  -4   0  14      606.70      579.17     19.95 o
  -2   0  14      266.36      243.47     14.23 o
   0   0  14     1287.85     1152.58     32.99 o
   2   0  14      164.69      168.07     10.37 o
   4   0  14     1721.41     1632.93     51.00 o
   6   0  14       63.37       77.51      8.69 o
   8   0  14      661.95      694.59     29.24 o
  10   0  14       24.57       12.63     14.33 o
  12   0  14       66.43       83.55     13.40 o
  14   0  14        4.82       13.38     23.00 o
 -14   1  14        1.20        4.62      9.00 o
 -13   1  14       16.76       31.99      9.02 o
 -12   1  14        1.22        6.59      8.70 o
 -11   1  14        0.20       18.10      7.22 o
 -10   1  14       19.78       11.15      5.04 o
  -9   1  14       86.50       84.12      6.53 o
  -8   1  14       34.97       34.84      5.47 o
  -7   1  14       57.16       68.00      6.46 o
  -6   1  14       18.03       24.93      4.97 o
  -5   1  14      289.50      251.14      9.25 o
  -4   1  14      128.19      127.19      7.05 o
  -3   1  14       93.19       99.93      5.92 o
  -2   1  14       31.55       29.99      5.01 o
  -1   1  14      425.74      409.19     16.67 o
   0   1  14        0.73        4.47      3.84 o
   1   1  14       15.80       16.64      4.15 o
   2   1  14       43.55       42.36      5.27 o
   3   1  14      260.47      264.28      9.18 o
   4   1  14       72.19       65.07      5.83 o
   5   1  14       28.88       33.24      7.22 o
   6   1  14        6.06        9.76      6.77 o
   7   1  14      116.41      124.27      7.93 o
   8   1  14       18.63       22.56      6.39 o
   9   1  14       57.28       61.02     10.77 o
  10   1  14       13.40       17.76      7.54 o
  11   1  14       23.42       15.31      8.07 o
  12   1  14        0.73        6.14      9.80 o
  13   1  14       25.41       14.94     10.67 o
 -13   2  14        3.49        0.05      8.54 o
 -12   2  14       22.10       18.80      8.45 o
 -11   2  14        0.76        4.79      8.08 o
 -10   2  14       40.76       43.03      9.35 o
  -9   2  14        0.13        0.00      8.20 o
  -8   2  14       17.81       15.98      7.93 o
  -7   2  14        2.27        7.19      7.10 o
  -6   2  14       52.83       57.01      8.83 o
  -5   2  14        0.02        0.83      4.17 o
  -4   2  14        1.30        0.76      3.73 o
  -3   2  14       42.08       46.65      4.71 o
  -2   2  14       60.24       60.12      5.31 o
  -1   2  14       90.98       77.95      5.90 o
   0   2  14       23.48       21.10      6.51 o
   1   2  14        0.00        0.00      6.21 o
   2   2  14       40.16       43.66      5.80 o
   3   2  14       39.33       37.69      4.33 o
   4   2  14      128.39      128.91      6.64 o
   5   2  14       78.06       80.87      6.85 o
   6   2  14        1.71        0.00      6.45 o
   7   2  14       27.52       22.28      5.82 o
   8   2  14      112.05       99.81      9.54 o
   9   2  14       53.94       52.47     10.12 o
  10   2  14       28.42       44.52      9.11 o
  11   2  14       43.62       39.77     11.24 o
  12   2  14       40.79       53.67     13.07 o
  13   2  14       15.65       23.96     10.69 o
 -13   3  14       44.90       34.18     10.84 o
 -12   3  14        2.19       21.94      9.80 o
 -10   3  14       23.21       38.71      9.71 o
  -9   3  14      301.06      277.11     16.13 o
  -8   3  14        4.02       12.52      9.62 o
  -7   3  14        0.60       13.39      9.30 o
  -6   3  14      247.41      223.17     13.70 o
  -5   3  14      740.57      674.11     22.75 o
  -3   3  14       47.40       67.44      9.05 o
  -2   3  14      773.89      756.90     22.13 o
  -1   3  14     1215.21     1115.31     31.52 o
   0   3  14        0.53       29.92     13.50 o
   1   3  14      117.24      133.48     11.47 o
   2   3  14      842.77      826.07     37.22 o
   3   3  14     1366.11     1210.92     28.13 o
   5   3  14        9.75       20.45      7.08 o
   6   3  14      384.27      412.85     17.86 o
   7   3  14      586.68      570.15     21.72 o
   8   3  14       40.47       51.99      9.27 o
   9   3  14        1.31        8.36      8.35 o
  10   3  14      115.26      112.77     10.76 o
  11   3  14       86.77       76.92     14.36 o
  12   3  14       21.93       21.56      9.87 o
 -11   4  14       13.54       19.91     19.53 o
 -10   4  14       24.68       25.85     11.49 o
  -9   4  14       36.06       40.12     11.78 o
  -8   4  14       94.04       98.88     12.53 o
  -7   4  14       25.99       39.43     10.72 o
  -6   4  14       61.72       51.55      9.97 o
  -5   4  14      105.57      113.92     13.21 o
  -4   4  14      269.50      264.70     14.00 o
  -3   4  14       22.27       30.89      8.74 o
  -2   4  14        1.40       12.18      7.72 o
  -1   4  14      208.75      210.62     14.75 o
   0   4  14      413.72      423.95     19.38 o
   1   4  14       15.74       38.15     11.02 o
   2   4  14      108.18      146.87     12.15 o
   3   4  14       86.96       93.90     10.83 o
   4   4  14      325.86      318.71     14.27 o
   5   4  14       94.53      106.23     11.22 o
   6   4  14      118.90      143.56     12.16 o
   7   4  14        0.46       15.97     10.07 o
   8   4  14      148.98      155.93     14.20 o
   9   4  14       44.23       41.52     10.48 o
  10   4  14       33.05       54.74     13.62 o
  11   4  14        1.62        6.39     11.44 o
  -9   5  14       34.07       36.81     13.14 o
  -8   5  14        2.10        0.00     11.46 o
  -7   5  14        0.30        0.00     10.68 o
  -6   5  14       53.98       59.32     14.41 o
  -5   5  14       80.89       71.79     11.98 o
  -4   5  14        4.37        8.17     14.54 o
  -3   5  14        0.05       17.17     14.15 o
  -2   5  14      104.38       85.59     16.23 o
  -1   5  14       83.85       60.86     15.85 o
   0   5  14       10.53        0.00     12.97 o
   1   5  14       15.22       19.02     14.46 o
   2   5  14       35.64       24.34     10.85 o
   3   5  14       37.87       38.42     10.20 o
   4   5  14       35.56       42.37     11.36 o
   5   5  14       27.54       16.16     12.21 o
   6   5  14        0.01        0.00     10.15 o
   7   5  14       19.51       36.23     13.07 o
   8   5  14        7.33        7.29     15.65 o
   9   5  14       11.93        0.00     13.14 o
  -6   6  14        6.69       32.63     16.72 o
  -5   6  14        4.92       55.28     31.81 o
  -4   6  14        0.98        0.00     27.26 o
  -3   6  14        3.49        3.47     16.02 o
  -2   6  14        3.53        7.34     14.95 o
  -1   6  14       13.61        0.00     15.27 o
   0   6  14        3.76       11.37     14.47 o
   2   6  14        3.19        3.01     13.22 o
   3   6  14        2.40       22.49     17.26 o
   4   6  14        4.30        0.00     18.39 o
   5   6  14        0.53        0.00     13.17 o
   6   6  14        7.49       33.46     13.80 o
 -13   0  15        0.76       14.09     14.68 o
 -11   0  15       13.44       17.03      8.52 o
  -9   0  15       21.34        8.68      7.04 o
  -7   0  15        0.19        0.00      6.73 o
  -5   0  15       78.86       91.14     18.80 o
  -3   0  15        6.50        4.23      7.63 o
  -1   0  15       71.15       80.66      7.56 o
   1   0  15      204.94      181.73     18.36 o
   3   0  15       65.74       71.29     10.57 o
   5   0  15      547.61      537.90     26.46 o
   7   0  15       11.22        0.00      8.39 o
   9   0  15      161.00      154.56     26.44 o
  11   0  15        5.53       10.55     10.29 o
  13   0  15       11.16       25.33     16.87 o
 -14   1  15        1.24        9.40     10.59 o
 -13   1  15       40.43       31.15      9.79 o
 -12   1  15       12.18       15.47     10.34 o
 -11   1  15        1.41        5.92      7.77 o
 -10   1  15       19.25       17.42      6.77 o
  -9   1  15      140.73      133.81      8.19 o
  -8   1  15       79.68       79.06      6.44 o
  -7   1  15        9.05       15.30      4.87 o
  -6   1  15       37.01       34.56      5.02 o
  -5   1  15      153.81      148.63      9.12 o
  -4   1  15      129.58      124.63      7.49 o
  -3   1  15       13.73       14.24      4.69 o
  -2   1  15        0.88        5.79      4.09 o
  -1   1  15      166.30      167.13     10.60 o
   0   1  15       74.51       92.69      5.76 o
   1   1  15      150.58      160.66      7.03 o
   2   1  15        0.09        2.41      4.48 o
   3   1  15      171.29      176.14     12.20 o
   4   1  15      131.94      130.15      7.67 o
   5   1  15      109.10      104.30      6.83 o
   6   1  15       13.06        8.12      5.93 o
   7   1  15       10.00       11.33     10.69 o
   8   1  15      148.37      153.73      8.82 o
   9   1  15       49.05       37.47     11.07 o
  10   1  15       17.35        9.27      7.48 o
  11   1  15       10.28        5.17      9.81 o
  12   1  15       37.87       42.52     10.88 o
  13   1  15       17.30       11.21     12.55 o
 -13   2  15       14.26       11.09      9.78 o
 -12   2  15        7.80       15.00      9.63 o
 -11   2  15       51.65       64.43     10.09 o
 -10   2  15        9.47       11.26      8.81 o
  -9   2  15        4.19        1.48      8.33 o
  -8   2  15       24.26       43.81      8.65 o
  -7   2  15      113.04      117.67     10.81 o
  -6   2  15       68.13       66.36      8.64 o
  -5   2  15       12.27       10.62      4.74 o
  -4   2  15        0.64        0.00      4.74 o
  -3   2  15      116.93      109.87      8.90 o
  -2   2  15       66.70       67.78      7.85 o
  -1   2  15       97.86       95.83      9.83 o
   0   2  15       27.10       30.27      7.05 o
   1   2  15       73.05       70.87      5.18 o
   2   2  15       44.14       43.03      6.31 o
   3   2  15      277.79      264.97      9.42 o
   4   2  15        0.00        0.00      4.92 o
   5   2  15        1.95       11.06      5.82 o
   6   2  15      101.09       99.27     10.06 o
   7   2  15      291.44      252.04     10.89 o
   8   2  15        1.71        0.00      7.57 o
   9   2  15       12.06       24.63      8.76 o
  10   2  15       67.35       75.93     11.15 o
  11   2  15      107.29      100.07     12.71 o
  12   2  15        0.00       11.22     11.35 o
 -12   3  15       16.45       37.64     18.98 o
 -11   3  15       52.79       57.54     10.78 o
 -10   3  15       93.72      113.07     16.12 o
  -9   3  15       80.57       79.91     11.61 o
  -8   3  15       18.93       17.31      9.53 o
  -7   3  15      204.65      204.38     13.67 o
  -6   3  15      103.27      116.80     11.71 o
  -5   3  15      143.18      133.17     11.63 o
  -4   3  15        3.04        4.97      8.90 o
  -3   3  15      404.34      396.59     16.09 o
  -2   3  15       15.30       23.73      9.92 o
  -1   3  15       29.58       45.24     10.08 o
   0   3  15        0.27        0.00      7.52 o
   1   3  15      375.77      396.39     15.61 o
   2   3  15        5.12        0.80      7.41 o
   3   3  15       52.28       55.91      7.98 o
   4   3  15       14.00        8.93      7.07 o
   5   3  15      182.77      191.52     19.73 o
   6   3  15        0.28       17.11      8.81 o
   7   3  15      142.13      138.92     17.75 o
   8   3  15       38.75       51.68     11.33 o
   9   3  15       50.57       52.89     10.20 o
  10   3  15       27.44       54.19     11.59 o
  11   3  15       59.20       51.98     10.58 o
  12   3  15       14.06       30.59     11.11 o
 -11   4  15        2.24        5.36     11.56 o
 -10   4  15        2.02       19.90     11.05 o
  -9   4  15       16.44       14.43     10.76 o
  -8   4  15       89.00       85.45     12.65 o
  -7   4  15        2.44        4.82     12.81 o
  -6   4  15        0.32       11.56      9.17 o
  -5   4  15       25.76       20.49      9.16 o
  -4   4  15      228.27      217.71     13.46 o
  -3   4  15        5.46        8.55      8.61 o
  -2   4  15        0.38        5.28     13.44 o
  -1   4  15       64.74       49.73     11.34 o
   0   4  15      359.49      349.79     17.91 o
   1   4  15       57.83       55.23     11.05 o
   2   4  15        1.82       24.83      9.62 o
   3   4  15       34.73       35.94      8.80 o
   4   4  15      340.98      337.14     14.90 o
   5   4  15       40.67       43.23      8.48 o
   6   4  15        0.17        0.00     12.32 o
   7   4  15        0.44        1.58      9.41 o
   8   4  15       96.61       94.05     11.20 o
   9   4  15        8.08        9.11      9.82 o
  10   4  15        0.00        0.00      9.32 o
  -9   5  15        3.18        1.47     12.76 o
  -8   5  15        5.79       25.66     12.38 o
  -7   5  15        0.31        6.89     10.74 o
  -6   5  15        0.47        8.42     15.19 o
  -5   5  15       14.15       13.40     14.86 o
  -4   5  15       11.61        0.00     17.80 o
  -3   5  15        0.21        0.00     14.08 o
  -2   5  15        1.73        0.00     13.73 o
  -1   5  15        1.90        9.69     13.55 o
   0   5  15       38.03       27.86     15.30 o
   1   5  15        1.19        3.85     16.41 o
   2   5  15        2.46        5.38     11.26 o
   3   5  15        6.26        9.28     10.17 o
   4   5  15       30.87       29.36     11.98 o
   5   5  15       20.61       30.39     11.80 o
   6   5  15        2.30       15.17     10.69 o
   7   5  15        3.32        2.18     10.42 o
   8   5  15        4.76        0.00     12.55 o
  -5   6  15        0.18        0.00     19.47 o
  -4   6  15       13.39       34.42     17.21 o
  -3   6  15       21.17        0.00     15.91 o
  -2   6  15        1.73       30.08     16.78 o
  -1   6  15        6.13       20.53     16.88 o
   0   6  15       12.57       19.78     15.85 o
   1   6  15        3.84        0.27     13.60 o
   2   6  15        0.13       10.64     53.83 o
   3   6  15        1.99        0.00     16.62 o
   4   6  15       12.58        2.62     19.47 o
 -12   0  16       17.32       21.05     14.95 o
 -10   0  16        7.66        4.74      7.28 o
  -8   0  16       63.34       73.99      8.92 o
  -6   0  16       90.35       88.30      9.28 o
  -4   0  16      216.21      208.46     15.98 o
  -2   0  16       20.21       15.21      7.77 o
   0   0  16      877.44      814.17     26.19 o
   2   0  16       87.26       96.54     10.57 o
   4   0  16      976.03      939.80     29.64 o
   6   0  16      157.55      150.17     11.11 o
   8   0  16      155.04      177.01     24.59 o
  10   0  16       67.49       52.88     11.64 o
  12   0  16        0.06        3.38     10.50 o
 -13   1  16        0.50       14.30      9.88 o
 -12   1  16        1.87       13.75      9.03 o
 -11   1  16        0.12       10.55      7.50 o
 -10   1  16        1.95        2.46      7.71 o
  -9   1  16        1.55        8.54      5.24 o
  -8   1  16        3.47        3.22      5.17 o
  -7   1  16       17.95       23.42      5.83 o
  -6   1  16       63.98       70.02      6.76 o
  -5   1  16        0.54        8.25      5.54 o
  -4   1  16       18.81       16.74      4.55 o
  -3   1  16      270.21      256.14      9.70 o
  -2   1  16      356.12      343.34     11.03 o
  -1   1  16       26.66       43.89      9.86 o
   0   1  16        4.35       11.40      5.17 o
   1   1  16      399.54      381.26     10.82 o
   2   1  16      341.99      314.57     10.04 o
   3   1  16       71.53       73.22      6.19 o
   4   1  16       17.25       22.77      5.63 o
   5   1  16       85.51       78.42      6.84 o
   6   1  16      252.41      260.19     10.62 o
   7   1  16       58.17       62.92      6.88 o
   8   1  16       30.73       24.91      6.34 o
   9   1  16        2.13        9.96      6.60 o
  10   1  16      144.77      150.04     16.80 o
  11   1  16        8.34       11.52     10.00 o
  12   1  16        7.94       18.98     10.85 o
 -12   2  16        0.91       12.00     10.35 o
 -11   2  16       25.56       15.95      9.52 o
 -10   2  16       11.60       15.66      9.53 o
  -9   2  16        1.72       20.36      8.78 o
  -8   2  16        3.96       22.05      9.66 o
  -7   2  16      113.73      110.15     11.22 o
  -6   2  16      126.34      161.93     12.03 o
  -5   2  16      136.47      112.27     11.20 o
  -4   2  16        0.70        7.99      5.74 o
  -3   2  16      192.30      182.78      9.34 o
  -2   2  16      325.14      317.50     11.54 o
  -1   2  16      519.14      496.93     15.22 o
   0   2  16       32.99       45.88      7.33 o
   1   2  16       76.72       85.50      9.51 o
   2   2  16      431.56      418.07     12.30 o
   3   2  16      277.03      281.95     10.12 o
   4   2  16       62.70       65.06      6.54 o
   5   2  16       29.39       28.89     10.00 o
   6   2  16      355.77      351.28     12.46 o
   7   2  16       34.49       50.53      6.86 o
   8   2  16       40.43       27.25      8.33 o
   9   2  16        7.61       14.60      9.36 o
  10   2  16      111.61      131.94     15.89 o
  11   2  16        5.36       17.17     14.19 o
  12   2  16        9.71       16.94     10.57 o
 -12   3  16        8.24       15.96     11.71 o
 -11   3  16       12.95       12.28     11.17 o
 -10   3  16        0.83        9.85     11.15 o
  -9   3  16       56.28       73.73     14.70 o
  -8   3  16       25.94        4.70     11.09 o
  -7   3  16       20.28       16.90     10.30 o
  -6   3  16       26.52       26.55     10.45 o
  -5   3  16      333.98      346.03     18.03 o
  -4   3  16       72.25       74.40     11.95 o
  -3   3  16        1.65       10.02      8.06 o
  -2   3  16      366.32      333.16     16.81 o
  -1   3  16      404.93      383.58     17.74 o
   0   3  16      153.06      164.06     13.97 o
   1   3  16       36.87       41.42     11.20 o
   2   3  16      837.95      758.80     22.33 o
   3   3  16      159.64      164.40      9.83 o
   4   3  16      156.78      177.93     11.43 o
   5   3  16       30.63       43.45      8.85 o
   6   3  16      558.53      503.99     20.56 o
   7   3  16       61.00       87.39     11.37 o
   8   3  16       50.94       80.19     11.44 o
   9   3  16       30.16       48.38      9.57 o
  10   3  16      142.63      130.40     13.86 o
  11   3  16       15.98       31.00     10.06 o
 -10   4  16        0.14        0.00     11.54 o
  -9   4  16       49.17       50.32     11.78 o
  -8   4  16        2.03        0.23     10.77 o
  -7   4  16        7.00        3.08      9.84 o
  -6   4  16       11.87       17.43     10.18 o
  -5   4  16       81.90       57.73     10.45 o
  -4   4  16        0.01       10.17     10.98 o
  -3   4  16       17.34       19.38      8.95 o
  -2   4  16       13.48       14.88     12.86 o
  -1   4  16       38.39       32.08     10.38 o
   0   4  16        0.11       14.61     10.10 o
   1   4  16        1.55       21.25      8.95 o
   2   4  16       17.55       13.63      9.10 o
   3   4  16        7.32        0.00      7.70 o
   4   4  16        2.15       18.12      9.51 o
   5   4  16       17.41       17.53      9.90 o
   6   4  16       34.87       38.20     10.43 o
   7   4  16        1.42        9.37     15.06 o
   8   4  16        4.64       15.00      9.61 o
   9   4  16        5.27        9.94     10.02 o
  -8   5  16        0.03        4.02     17.24 o
  -7   5  16        3.71        0.00     15.33 o
  -6   5  16        1.34        0.00     14.48 o
  -5   5  16        3.81       29.46     15.96 o
  -4   5  16        0.68        0.00     17.16 o
  -3   5  16       12.69       14.85     15.08 o
  -2   5  16        0.03       16.72     14.49 o
  -1   5  16        5.46        7.45     13.79 o
   0   5  16       14.44        9.23     12.92 o
   1   5  16       21.70       23.73     17.80 o
   2   5  16        5.65       12.15     11.22 o
   3   5  16        3.48       16.22      9.76 o
   4   5  16        5.12        0.00     11.61 o
   5   5  16       10.68        2.73     11.90 o
   6   5  16       11.32       13.94     11.05 o
   7   5  16        0.04        4.65     11.02 o
  -4   6  16       11.95       36.79     19.52 o
  -3   6  16        0.12        0.00     16.24 o
  -2   6  16       21.14       30.97     15.94 o
  -1   6  16       16.61       36.73     16.69 o
   0   6  16        7.53        5.13     14.78 o
   1   6  16        0.42       18.65     14.14 o
   2   6  16       37.49       45.09     20.20 o
   3   6  16       12.30       17.96     13.76 o
 -13   0  17        5.63        0.00     13.37 o
 -11   0  17        3.62        8.01     12.52 o
  -9   0  17       34.72       31.50     11.96 o
  -7   0  17        6.29       10.40      7.16 o
  -5   0  17       79.36       85.59     11.09 o
  -3   0  17      210.09      236.67     25.52 o
  -1   0  17      137.15      153.35     16.97 o
   1   0  17     1058.37     1013.59     31.42 o
   3   0  17      103.59      124.68     10.43 o
   5   0  17      777.76      791.14     26.75 o
   7   0  17        0.29        0.00      9.80 o
   9   0  17      118.94      113.55     13.21 o
  11   0  17       13.55       51.28     14.25 o
 -12   1  17       21.82       34.59     10.26 o
 -11   1  17       14.71       35.79     13.68 o
 -10   1  17       36.66       31.80      8.42 o
  -9   1  17      122.57      137.20      9.20 o
  -8   1  17      111.78      129.26      7.81 o
  -6   1  17      236.94      267.24     10.93 o
  -5   1  17      487.21      497.20     14.74 o
  -4   1  17      336.87      317.32     19.11 o
  -2   1  17      601.69      590.20     16.27 o
  -1   1  17      508.29      505.06     14.23 o
   0   1  17      237.50      240.57      9.35 o
   1   1  17       55.05       69.58      7.11 o
   2   1  17      500.57      501.70     13.77 o
   3   1  17      279.04      293.09     10.32 o
   4   1  17        0.60        1.21     11.98 o
   6   1  17      147.38      160.05      9.11 o
   7   1  17      135.73      137.68      8.81 o
   8   1  17       27.98       37.33      7.46 o
   9   1  17        0.00       10.64      8.32 o
  10   1  17        7.90       18.79     10.84 o
  11   1  17       31.09       43.08     16.76 o
  12   1  17        5.36       17.31     10.86 o
 -12   2  17        0.13        0.00      9.36 o
 -11   2  17       72.43       53.17     10.36 o
 -10   2  17       14.72       30.02      9.79 o
  -9   2  17        1.56        0.00      9.82 o
  -8   2  17        0.46       11.76      9.62 o
  -7   2  17      209.85      189.26     13.26 o
  -6   2  17      110.36      108.88     10.97 o
  -5   2  17       94.62      102.00     10.68 o
  -4   2  17        2.96        8.76      4.72 o
  -3   2  17      254.83      227.21     16.95 o
  -2   2  17      353.37      344.55     23.27 o
  -1   2  17      365.18      314.22     14.08 o
   0   2  17       52.98       63.48      6.04 o
   1   2  17      147.68      171.89      8.38 o
   2   2  17      175.58      185.29      8.36 o
   3   2  17      222.78      203.05      9.69 o
   4   2  17      120.59      119.32      8.08 o
   5   2  17       58.38       52.50     10.20 o
   6   2  17        2.27        9.42      5.99 o
   7   2  17       32.16       46.85      6.99 o
   8   2  17       75.62       80.47     11.13 o
   9   2  17        2.79        0.00     18.16 o
  10   2  17        0.39       10.29      9.47 o
  11   2  17        2.56       30.48     15.31 o
 -11   3  17        0.43        0.00     11.28 o
 -10   3  17        7.07        3.70     10.59 o
  -9   3  17        7.55        0.00     10.67 o
  -8   3  17        0.98       21.17     10.58 o
  -7   3  17       22.59       30.31     10.66 o
  -6   3  17       35.86       43.85     13.63 o
  -5   3  17       66.19       52.52     14.31 o
  -4   3  17       10.28       13.32      8.55 o
  -3   3  17      145.36      142.60     13.01 o
  -2   3  17       12.29       29.66      9.86 o
  -1   3  17      265.76      237.10     14.73 o
   0   3  17       83.93       90.46     10.34 o
   1   3  17      222.80      218.95     13.00 o
   2   3  17       33.18       41.94      8.85 o
   3   3  17      310.06      320.19     14.95 o
   4   3  17       48.39       62.85     11.49 o
   5   3  17       95.59      125.32     12.15 o
   6   3  17       52.18       54.82     15.31 o
   7   3  17       89.24       82.41     13.92 o
   8   3  17        8.72       25.18     14.88 o
   9   3  17       15.30       24.82      9.80 o
  10   3  17       13.05       23.62      9.38 o
  -9   4  17        0.00       11.28     11.69 o
  -8   4  17        9.66       14.77     11.02 o
  -7   4  17       61.67       69.99     12.14 o
  -6   4  17       18.49        4.33     10.28 o
  -5   4  17       10.19        8.75      9.48 o
  -4   4  17        9.50       10.13      9.20 o
  -3   4  17      126.94      118.43     13.87 o
  -2   4  17        0.15        7.21     10.65 o
  -1   4  17       25.21       32.23     10.59 o
   0   4  17        7.49       21.39     13.66 o
   1   4  17      101.49       94.54     11.87 o
   2   4  17       31.11       14.91     11.03 o
   3   4  17        2.45       18.54     10.34 o
   4   4  17       33.67       28.86      9.00 o
   5   4  17       55.23       54.14     10.94 o
   6   4  17       35.40       32.03     10.35 o
   7   4  17        1.08        0.00      9.57 o
   8   4  17        4.29       56.63     22.62 o
   9   4  17       20.14       10.04     15.22 o
  -7   5  17       23.71       38.17     17.56 o
  -6   5  17       14.62       28.27     21.51 o
  -5   5  17       13.78       25.40     16.46 o
  -4   5  17        0.00        0.00     15.36 o
  -3   5  17       98.47      141.15     18.89 o
  -2   5  17       10.58        5.55     14.21 o
  -1   5  17       46.31       69.67     15.24 o
   0   5  17        1.07        8.41     12.58 o
   1   5  17       80.68      105.43     18.52 o
   3   5  17       36.80       57.39     19.59 o
   4   5  17        9.21        0.00     11.76 o
   5   5  17        9.89       26.96     12.88 o
   6   5  17        0.26        0.00     12.02 o
 -12   0  18        0.77       14.34     18.42 o
 -10   0  18       35.78       30.35      7.78 o
  -8   0  18        5.33        4.73     15.02 o
  -6   0  18       85.07       86.98     10.75 o
  -4   0  18        2.17       12.05      7.98 o
  -2   0  18        6.70        9.60      6.63 o
   0   0  18      140.70      156.78     10.42 o
   2   0  18       42.42       50.35      8.43 o
   4   0  18       69.42       67.26      8.79 o
   6   0  18       79.58       92.52     11.13 o
   8   0  18        5.62       28.10     10.16 o
  10   0  18       37.41       20.47     11.64 o
 -12   1  18        4.07        5.94      9.85 o
 -11   1  18        0.77        3.05      8.04 o
 -10   1  18        1.66       15.72     10.24 o
  -9   1  18       33.81       36.82      6.76 o
  -8   1  18       40.50       48.56      6.16 o
  -7   1  18       11.59        4.46      6.00 o
  -6   1  18       16.53       20.02      5.96 o
  -5   1  18       23.12       32.50      6.50 o
  -4   1  18       80.68       67.30      6.56 o
  -3   1  18       51.25       54.98      6.20 o
  -2   1  18        1.14        0.00      5.21 o
  -1   1  18        1.91        3.61      5.35 o
   0   1  18       82.43       86.10      6.46 o
   1   1  18        3.88        0.22      8.03 o
   2   1  18       28.07       33.71      5.66 o
   3   1  18       86.81       82.74      6.68 o
   4   1  18       41.99       37.41      6.47 o
   5   1  18       47.14       54.70      6.34 o
   6   1  18        7.73        3.44      8.23 o
   7   1  18       79.34       74.18      8.04 o
   8   1  18        1.07        9.83      6.53 o
   9   1  18       58.82       54.92      8.63 o
  10   1  18        0.65        0.00     11.63 o
  11   1  18       10.58        9.92     12.02 o
 -11   2  18       28.27       51.14     21.69 o
 -10   2  18       35.54       35.50     11.18 o
  -9   2  18       40.37       33.08     10.33 o
  -8   2  18       33.33       50.65     10.49 o
  -7   2  18       69.38       57.44     11.91 o
  -6   2  18      231.67      233.23     21.19 o
  -5   2  18       32.85       31.12      9.69 o
  -4   2  18       47.27       57.98     12.79 o
  -3   2  18      100.77      101.65     12.93 o
  -2   2  18      528.11      472.07     15.51 o
  -1   2  18       35.63       56.47     12.46 o
   0   2  18       63.17       64.92     10.75 o
   1   2  18       25.17       26.27      9.92 o
   2   2  18      311.78      290.74     11.88 o
   3   2  18      102.43      107.47      7.79 o
   4   2  18       95.87      107.14     12.00 o
   5   2  18        7.69       13.28      6.05 o
   6   2  18       63.21       50.28      6.94 o
   7   2  18       82.47       90.00     11.06 o
   8   2  18       69.61       76.71     10.77 o
   9   2  18        9.10       21.97      9.85 o
  10   2  18       12.70        3.37     10.59 o
  11   2  18       20.81       12.36     11.10 o
 -10   3  18        0.07        0.00     11.18 o
  -9   3  18        7.26        1.16     11.00 o
  -8   3  18       11.48        0.00     16.64 o
  -7   3  18       10.57        0.00      9.22 o
  -6   3  18        5.22        0.00     10.84 o
  -5   3  18        6.98        9.76      8.74 o
  -4   3  18       26.72       27.68     11.63 o
  -3   3  18       12.80        1.96     12.72 o
  -2   3  18       52.00       41.17     10.78 o
  -1   3  18        8.90        6.84      8.70 o
   0   3  18       10.95       10.05      8.85 o
   1   3  18       33.98       22.58      9.85 o
   2   3  18       63.30       59.88      9.27 o
   3   3  18       16.09        9.34      8.34 o
   5   3  18       23.02        6.99      8.77 o
   6   3  18        9.87       11.83      9.60 o
   7   3  18        0.37        0.00      9.35 o
   8   3  18        1.62        0.00      9.16 o
   9   3  18        1.57        0.00     12.52 o
  -8   4  18        8.62        3.18     10.76 o
  -7   4  18        0.11        0.00     10.44 o
  -6   4  18        1.26        0.00     11.49 o
  -5   4  18        1.38       18.10     10.06 o
  -4   4  18       12.30       21.85      9.39 o
  -3   4  18       25.96       21.86     11.18 o
  -2   4  18        1.81        0.00     10.78 o
  -1   4  18        0.61       13.01     10.75 o
   0   4  18        0.05        0.00     10.43 o
   1   4  18      109.74      140.63     13.44 o
   2   4  18        1.91        7.20      8.44 o
   3   4  18        4.30        8.57      8.64 o
   4   4  18        6.74        3.33      8.51 o
   5   4  18       66.05       73.79     11.79 o
   6   4  18        7.88       10.61     10.39 o
   7   4  18        0.31        0.00     18.63 o
   8   4  18        0.59        0.00     10.55 o
  -6   5  18        9.65       19.10     17.56 o
  -5   5  18       25.98       28.31     16.72 o
  -4   5  18       24.00       39.33     16.61 o
  -3   5  18       19.92       50.16     15.92 o
  -2   5  18       10.91       23.21     14.79 o
  -1   5  18       40.14       57.66     15.26 o
   0   5  18       12.41       11.75     12.90 o
   1   5  18       48.99       67.28     13.57 o
   2   5  18        3.49       30.22     12.40 o
   3   5  18       29.44       39.50     13.82 o
   4   5  18        6.58       13.70     12.48 o
   5   5  18       33.16       18.60     16.13 o
 -11   0  19       17.53       28.96     17.27 o
  -9   0  19       12.26       24.41      8.98 o
  -7   0  19       31.55       11.56      8.62 o
  -5   0  19       75.12       65.11     11.90 o
  -3   0  19       18.25       13.52      7.25 o
  -1   0  19      110.08       95.80     19.03 o
   1   0  19      236.53      238.32     14.28 o
   3   0  19      107.89      103.55     10.81 o
   5   0  19      158.98      155.90     13.35 o
   7   0  19       98.25      138.23     27.13 o
   9   0  19       38.88       32.24     11.93 o
  11   0  19       26.79       29.14     12.10 o
 -11   1  19        3.22       12.36      9.15 o
 -10   1  19        0.07       14.04      8.34 o
  -9   1  19       59.78       74.64      9.23 o
  -7   1  19       10.42       20.82      6.28 o
  -6   1  19       39.74       36.33      7.22 o
  -5   1  19      176.08      173.41     10.20 o
  -4   1  19        6.82       24.25      8.04 o
  -3   1  19       34.27       38.22      7.55 o
  -2   1  19      150.90      148.60     10.69 o
  -1   1  19      126.02      142.60      7.29 o
   1   1  19       49.94       57.18      7.68 o
   2   1  19      147.75      136.90      7.97 o
   3   1  19       43.02       42.60      6.88 o
   4   1  19       40.34       33.03      6.35 o
   5   1  19        0.23        8.67      8.71 o
   6   1  19       49.24       49.85      7.18 o
   7   1  19        7.86        7.21      6.18 o
   8   1  19       30.31       20.51      9.03 o
   9   1  19       16.36       13.91     10.48 o
  10   1  19        5.66        0.00      7.90 o
 -10   2  19        5.66        8.70     10.22 o
  -9   2  19       16.99        0.00     10.26 o
  -8   2  19       13.38       14.15      9.77 o
  -7   2  19       99.65      123.68     14.10 o
  -6   2  19        1.05       26.90     17.14 o
  -5   2  19      125.73      121.89     14.60 o
  -4   2  19        0.49       14.45      9.66 o
  -3   2  19       98.35      121.77     21.55 o
  -2   2  19       22.01       28.07      7.18 o
  -1   2  19      176.36      166.45     11.39 o
   0   2  19        3.71        3.71      5.49 o
   1   2  19       20.94       15.54      5.48 o
   2   2  19        0.55       10.85      6.23 o
   3   2  19       75.37       73.46      7.32 o
   4   2  19       17.27        5.51      9.57 o
   5   2  19        0.05       10.02      8.41 o
   6   2  19        5.47        3.00      7.47 o
   7   2  19       18.03       28.15      8.65 o
   8   2  19       12.58        9.35      8.80 o
   9   2  19        0.00        0.00     10.25 o
  10   2  19        0.62       11.81     10.21 o
  -9   3  19        4.08        9.77     10.65 o
  -8   3  19        5.17        0.00     10.29 o
  -7   3  19        1.78        0.00      9.64 o
  -6   3  19        0.58        4.66      9.24 o
  -5   3  19        2.57        0.00     10.45 o
  -4   3  19        1.52        0.00     10.37 o
  -3   3  19        0.56        0.00      9.76 o
  -2   3  19       26.90       22.29     12.22 o
  -1   3  19        2.18        1.21      9.08 o
   0   3  19       10.53       29.40     10.63 o
   1   3  19        3.25        8.55      8.12 o
   2   3  19       47.23       47.01      9.51 o
   3   3  19       14.57       20.77     10.55 o
   4   3  19        1.47       14.74      9.75 o
   5   3  19        0.16        0.00      8.79 o
   6   3  19        7.38       25.27     10.02 o
   7   3  19        5.97       12.40      9.91 o
   8   3  19        0.20        0.00     10.39 o
   9   3  19        0.38       18.76     14.21 o
  -7   4  19        0.00       11.17     10.60 o
  -6   4  19        0.24        0.00      9.88 o
  -5   4  19        0.36        0.00     18.56 o
  -4   4  19        2.05        7.85     11.40 o
  -3   4  19        0.04        0.00     10.80 o
  -2   4  19        0.09        0.00      9.86 o
  -1   4  19        7.54        0.00     10.73 o
   0   4  19       31.87       30.32     14.12 o
   1   4  19        0.43        0.00      9.94 o
   2   4  19        0.03        0.00     10.05 o
   3   4  19       19.04        7.87      9.20 o
   4   4  19       17.28        2.78     10.14 o
   5   4  19        2.10        9.93      9.53 o
   6   4  19        0.04        0.00     10.00 o
   7   4  19        1.24        0.00     10.58 o
  -4   5  19       13.54       11.77     15.79 o
  -3   5  19        9.67       20.34     15.13 o
  -2   5  19       17.18       34.81     14.98 o
  -1   5  19        4.59       33.71     14.43 o
   0   5  19       12.29        5.60     12.67 o
   1   5  19        0.79        0.00     11.83 o
   2   5  19        3.39       21.71     20.18 o
   3   5  19        0.94       19.29     13.62 o
 -10   0  20        5.29        0.00     14.25 o
  -8   0  20       24.26       10.75      8.82 o
  -6   0  20       57.47       63.70     11.04 o
  -4   0  20        0.73        0.00      9.31 o
  -2   0  20      170.24      179.42     12.75 o
   0   0  20      116.06      115.34     10.53 o
   2   0  20      128.88      108.40     10.24 o
   4   0  20      109.99       83.07     10.04 o
   6   0  20       38.21       35.05     10.01 o
   8   0  20       39.12       26.17     10.28 o
  10   0  20        2.58       11.69     11.90 o
 -10   1  20       10.75       11.49      8.98 o
  -9   1  20        2.36        1.57      8.49 o
  -8   1  20        4.60        6.47      6.14 o
  -7   1  20       27.42       25.49      7.76 o
  -6   1  20       12.12        4.06      7.53 o
  -5   1  20        0.03        2.01     11.01 o
  -4   1  20        0.04        0.00     12.34 o
  -3   1  20       78.24       72.71      7.00 o
  -2   1  20        9.62        7.93      5.37 o
  -1   1  20        0.20        2.05      5.98 o
   0   1  20        1.17        2.49      4.89 o
   1   1  20       30.40       25.07      5.25 o
   2   1  20       41.67       50.20      9.39 o
   3   1  20        6.90        0.00      5.73 o
   4   1  20        2.78        0.09      9.32 o
   5   1  20        2.35        6.80      5.49 o
   6   1  20        9.58        6.73      6.80 o
   7   1  20        1.77        8.19     11.83 o
   8   1  20        4.76        2.00      8.54 o
   9   1  20        1.98        5.29      7.77 o
  10   1  20        2.07       15.49     13.30 o
 -10   2  20       11.92        0.00     16.12 o
  -9   2  20       10.71        4.24     10.33 o
  -8   2  20       39.81       34.22     10.47 o
  -7   2  20       18.19       28.79     10.10 o
  -6   2  20       53.92       37.52     10.26 o
  -5   2  20       85.84       99.44     13.38 o
  -4   2  20      137.56      156.71     13.49 o
  -3   2  20       51.44       79.76     12.11 o
  -2   2  20       62.26       91.36     19.31 o
  -1   2  20       97.80      100.58     12.95 o
   0   2  20      139.50      136.76      9.66 o
   1   2  20        8.51       18.76      6.78 o
   2   2  20       11.78       18.58     12.74 o
   3   2  20       32.53       27.99      6.60 o
   4   2  20       54.66       61.33      7.40 o
   5   2  20        5.15        6.92      7.87 o
   6   2  20        0.56        5.05      6.60 o
   7   2  20       10.11       20.85     12.01 o
   8   2  20        5.15       17.16      7.10 o
   9   2  20        2.45       17.47     10.81 o
  -8   3  20        2.45        1.41     10.16 o
  -7   3  20        4.83        0.00     16.16 o
  -6   3  20       16.03        9.33      9.74 o
  -5   3  20        0.00       11.97     11.08 o
  -4   3  20        1.09       12.84     11.05 o
  -3   3  20       19.73       16.93     14.99 o
  -2   3  20        6.18        8.55     10.56 o
  -1   3  20        4.11        0.00      9.32 o
   0   3  20        0.92       10.27     15.74 o
   1   3  20       36.50       51.81      9.73 o
   2   3  20        0.48        8.04      8.76 o
   3   3  20        0.95        0.00      7.38 o
   4   3  20        2.00        3.03      9.29 o
   5   3  20       10.82        1.03      8.97 o
   6   3  20        0.50        5.41     11.72 o
   7   3  20        4.81        0.00      9.78 o
   8   3  20        0.78        5.36     10.64 o
  -6   4  20        0.43        0.00     12.74 o
  -5   4  20        0.01        0.00     11.55 o
  -4   4  20        3.51       39.36     28.96 o
  -3   4  20        1.60        0.00     11.25 o
  -2   4  20        2.08        0.00     10.73 o
  -1   4  20        7.66        0.00     13.18 o
   0   4  20       14.75        8.54     10.84 o
   1   4  20        1.36        0.00     10.45 o
   2   4  20        8.65       11.48      9.53 o
   3   4  20       10.73       15.71      9.31 o
   4   4  20        4.36        0.00     11.33 o
   5   4  20        1.00       15.64     11.15 o
  -9   0  21        0.50       14.81      9.07 o
  -7   0  21        2.11        0.00      9.69 o
  -5   0  21        7.65        0.00      9.94 o
  -3   0  21       19.63       18.70     11.29 o
  -1   0  21       91.49       85.76     10.48 o
   1   0  21        3.09        8.74      8.21 o
   3   0  21      105.40       88.94     14.93 o
   5   0  21        7.51       18.68      8.86 o
   7   0  21       42.13       40.92     11.77 o
   9   0  21        8.08        6.03     12.66 o
  -9   1  21        0.09        0.00      8.17 o
  -8   1  21       18.77       14.38      7.51 o
  -7   1  21        5.09        1.52      7.60 o
  -6   1  21        7.22        7.97      7.55 o
  -5   1  21        7.71        0.44      7.56 o
  -4   1  21       24.45       30.93      7.72 o
  -3   1  21       35.96       17.98      6.22 o
  -2   1  21       14.51       13.88      5.56 o
  -1   1  21       16.16       22.03      6.63 o
   0   1  21        0.55        4.61      5.90 o
   2   1  21       15.21       12.79      5.78 o
   3   1  21        0.38        0.00      8.19 o
   4   1  21        0.86        0.00      6.07 o
   5   1  21       11.25        0.00      6.98 o
   6   1  21        8.48        0.00     10.53 o
   7   1  21        2.15        9.46      7.00 o
   8   1  21        1.22       20.31     15.80 o
   9   1  21        0.51        0.00      8.90 o
  -9   2  21       10.67       20.21     10.60 o
  -8   2  21        0.15        2.53     10.68 o
  -7   2  21        3.52        3.55     10.18 o
  -6   2  21       18.09        2.83     14.74 o
  -5   2  21       20.02       15.76     11.23 o
  -4   2  21        0.00        0.00     12.35 o
  -3   2  21        3.43        2.25      9.79 o
  -2   2  21        9.24        0.00     10.77 o
  -1   2  21        0.33        4.23      8.16 o
   0   2  21        0.24        0.00      4.69 o
   1   2  21        1.61        0.69      5.51 o
   2   2  21        2.94       17.74      6.88 o
   3   2  21       13.88       14.17      6.37 o
   4   2  21        3.46        5.64      6.87 o
   5   2  21        2.25        4.90      6.78 o
   6   2  21        4.48       10.71      9.64 o
   7   2  21       12.72        2.49      8.33 o
   8   2  21        0.94        2.56     10.87 o
  -7   3  21       21.88       19.31     10.69 o
  -6   3  21        2.59        0.00     12.46 o
  -5   3  21        2.35        0.00     11.30 o
  -4   3  21        7.72       12.10     11.45 o
  -3   3  21       14.09        0.00     10.87 o
  -2   3  21        0.33        0.00     12.51 o
  -1   3  21        0.47        0.00     10.71 o
   0   3  21        8.16       24.26      9.33 o
   1   3  21        6.15        8.56      9.06 o
   2   3  21        4.07       11.76      9.39 o
   3   3  21        0.02        0.00      9.44 o
   4   3  21        6.92        2.30      9.44 o
   5   3  21        3.61        9.60      9.92 o
   6   3  21        4.98        0.00     11.87 o
  -4   4  21        0.21        0.00     11.90 o
  -3   4  21        0.45        8.64     16.66 o
  -2   4  21        0.09        0.00     14.66 o
  -1   4  21       10.11        5.61     15.05 o
   0   4  21        2.19        5.15     11.06 o
   1   4  21        3.77        8.28     11.92 o
   2   4  21        5.54       32.55     10.77 o
   3   4  21        2.72       14.08     10.33 o
   4   4  21        0.00        0.00     10.73 o
  -8   0  22       14.88        8.35     17.56 o
  -6   0  22        4.25        0.00     10.98 o
  -4   0  22        8.94       11.81      9.11 o
  -2   0  22       14.93        0.00      8.18 o
   0   0  22        9.65        7.92     16.69 o
   2   0  22       16.78       11.63      9.73 o
   4   0  22       17.93        6.65     10.01 o
   6   0  22        4.62       28.34     12.39 o
   8   0  22        2.87       19.56     13.56 o
  -8   1  22        2.18        0.00     10.07 o
  -7   1  22        1.82        2.37     12.38 o
  -6   1  22        0.08        0.00     10.50 o
  -5   1  22        1.77        2.36      7.72 o
  -4   1  22        2.05        9.35      7.94 o
  -3   1  22       11.81        5.39      6.88 o
  -2   1  22        0.31        0.00      5.80 o
  -1   1  22        9.30       19.56      7.95 o
   0   1  22        5.66        5.29     10.92 o
   1   1  22       17.83       18.98      6.04 o
   2   1  22        7.14        9.24      6.46 o
   3   1  22        4.76        9.92      6.18 o
   4   1  22        1.85        6.41      8.66 o
   5   1  22        1.63        0.00      6.25 o
   6   1  22       19.81       14.57      8.83 o
   7   1  22        0.07        0.00      6.75 o
  -7   2  22        9.66       12.53     13.07 o
  -6   2  22        0.33        0.00     11.02 o
  -5   2  22        0.54        0.00     10.49 o
  -4   2  22       10.60        2.88     10.40 o
  -3   2  22       15.88       33.74     16.67 o
  -2   2  22        0.00        0.00      9.00 o
  -1   2  22        3.81        0.00      7.59 o
   0   2  22        0.28        0.00     10.06 o
   1   2  22        0.93        1.96      6.29 o
   2   2  22        0.21        5.66      5.77 o
   3   2  22        9.18       20.35      6.21 o
   4   2  22        0.90        3.68      9.74 o
   5   2  22        0.16        0.00      6.32 o
   6   2  22        4.79        3.87      6.97 o
   7   2  22        3.42        6.35      7.80 o
  -6   3  22        2.77        0.00     11.38 o
  -5   3  22        0.79        0.00     11.37 o
  -4   3  22        0.01        0.00     11.37 o
  -3   3  22        6.77        0.00     11.00 o
  -2   3  22        0.47        0.00     10.82 o
  -1   3  22        0.77       11.63     10.29 o
   0   3  22        0.01        0.00      9.61 o
   1   3  22        4.95       22.73     17.38 o
   2   3  22        0.05        0.00      8.92 o
   3   3  22        1.49        0.74     10.29 o
   4   3  22        0.03        0.00      9.51 o
   5   3  22        0.60        2.16     15.78 o
  -1   4  22       16.83       10.18     11.80 o
   0   4  22        0.14        5.10     12.08 o
  -7   0  23        0.23        0.00     10.87 o
  -5   0  23        0.42        0.00     24.09 o
  -3   0  23        8.36       14.61     16.97 o
  -1   0  23        0.38        6.25      8.65 o
   1   0  23        3.24        0.00      8.51 o
   3   0  23        0.03        0.00      8.58 o
   5   0  23        0.45       10.68     15.85 o
  -7   1  23        0.42        0.00      9.52 o
  -6   1  23        0.66        1.01      8.31 o
  -5   1  23        9.96       19.94     11.24 o
  -4   1  23        0.10        0.00      7.57 o
  -3   1  23        0.72       17.61     11.11 o
  -2   1  23        0.09        0.00      6.83 o
  -1   1  23        6.45        0.00      5.53 o
   0   1  23        0.45        0.00      6.91 o
   1   1  23        0.36        8.24      8.01 o
   2   1  23        0.01        1.45      6.18 o
   3   1  23        0.05        6.58      6.19 o
   4   1  23        9.39       17.01      7.32 o
   5   1  23        1.07       14.97      6.77 o
   6   1  23        0.08        2.13      7.16 o
  -6   2  23        0.01        2.96     10.94 o
  -5   2  23        2.08        8.35     19.59 o
  -4   2  23        1.59        5.70     10.63 o
  -3   2  23        2.73        6.12     10.28 o
  -2   2  23        8.74       10.69      8.54 o
  -1   2  23        1.20        2.72      8.86 o
   0   2  23        1.51       15.62      8.88 o
   1   2  23       10.46        2.14     12.12 o
   2   2  23       18.48       33.15     12.87 o
   3   2  23        0.49        7.73      6.83 o
   4   2  23        0.40        4.96      8.90 o
   5   2  23       11.95       14.51      8.90 o
  -3   3  23        2.20        0.00     11.73 o
  -2   3  23        2.05        9.34     11.68 o
  -1   3  23        0.73        2.65      9.80 o
   0   3  23        0.02        7.62      9.91 o
   1   3  23        0.44       23.51      9.65 o
   2   3  23       18.32       24.87     11.04 o
   3   3  23        0.08        0.00      9.57 o
  -6   0  24        9.39        0.00     27.94 o
  -4   0  24       14.96       31.36     17.59 o
  -2   0  24       10.44        7.57     11.96 o
   0   0  24        1.95       20.42     16.97 o
   2   0  24        8.66        9.10     14.74 o
   4   0  24        0.97        0.00      8.86 o
  -5   1  24        1.02        0.00      8.19 o
  -4   1  24        0.18       18.38      7.80 o
  -3   1  24        0.43        6.29      9.19 o
  -2   1  24        1.18        0.00      9.32 o
  -1   1  24        1.65        0.00      7.56 o
   0   1  24        1.20        0.00      5.84 o
   1   1  24        0.73        5.37      6.04 o
   2   1  24        4.20        0.54      6.60 o
   3   1  24        5.41        0.00      7.05 o
   4   1  24        0.17        0.00      9.84 o
  -4   2  24        1.94       25.40     11.49 o
  -3   2  24        0.01       19.66     13.36 o
  -2   2  24        0.02        0.95     12.31 o
  -1   2  24       18.46       26.97      8.85 o
   0   2  24        4.62        0.00     10.02 o
   1   2  24        1.42        0.00      9.05 o
   2   2  24        1.17       12.96     10.15 o
   3   2  24       19.33        7.95      9.41 o
  -3   0  25        2.30        2.33     13.15 o
  -1   0  25       13.71        5.01      9.73 o
   1   0  25        0.33        0.88      9.04 o
  -2   1  25        0.19        0.00      7.88 o
  -1   1  25        0.02        0.00      9.07 o
   0   1  25        0.10        9.70      9.79 o
   1   1  25        0.02        0.00      9.26 o
 
